# Supplementary material for: Bayesian inference of sample-specific coexpression networks
Source: Genome Res. 2024 Sep;34(9):1397–410. doi: 10.1101/gr.279117.124 (PMC11529861; doi:10.1101/gr.279117.124)
Supplement: Supplement 2 [file Supplemental_Code.zip]

Archive with 48 entries (43 files):
- bonobo_src_supplement/
- bonobo_src_supplement/.DS_Store
- bonobo_src_supplement/breastCancer/
- bonobo_src_supplement/breastCancer/.DS_Store
- bonobo_src_supplement/breastCancer/GSE19783_join_edges.R
- bonobo_src_supplement/breastCancer/GSE19783_miRNAmiRNA_coexpression_subtype_comparison.R
- bonobo_src_supplement/breastCancer/GSE19783_mRNAgene_survival.R
- bonobo_src_supplement/breastCancer/lumA_vs_LumB_immuneNetwork.R
- bonobo_src_supplement/breastCancer/lumA_vs_lumB_limma_edge.R
- bonobo_src_supplement/breastCancer/miRNA_breastCancer_dataPrep.R
- bonobo_src_supplement/breastCancer/miRNA_mRNA_bonobo_compute_indegree.R
- bonobo_src_supplement/breastCancer/normalityTest.R
- bonobo_src_supplement/GTEx_thyroid/
- bonobo_src_supplement/GTEx_thyroid/bonobo_thyroid_sexDifference_GSEA.R
- bonobo_src_supplement/GTEx_thyroid/GTEx_thyroid_dataPrep.R
- bonobo_src_supplement/GTEx_thyroid/GTEx_thyroid_network_file_to_matrix.R
- bonobo_src_supplement/GTEx_thyroid/GTEx_thyroid_PANDAvsBONOBO.R
- bonobo_src_supplement/GTEx_thyroid/GTEx_thyroid_panda_gsea.R
- bonobo_src_supplement/GTEx_thyroid/normalityTest.R
- bonobo_src_supplement/GTEx_thyroid/prepare_motifFile_GTEx_thyroid.R
- bonobo_src_supplement/GTEx_thyroid/volcanoPlot.R
- bonobo_src_supplement/simulation_genomeResearch_revision/
- bonobo_src_supplement/simulation_genomeResearch_revision/.DS_Store
- bonobo_src_supplement/simulation_genomeResearch_revision/.Rapp.history
- bonobo_src_supplement/simulation_genomeResearch_revision/1.SWEET_sample_weight_calculating.py
- bonobo_src_supplement/simulation_genomeResearch_revision/2.SWEET_edge_score_calculating.py
- bonobo_src_supplement/simulation_genomeResearch_revision/3.SWEET_calculating_mean_std_zscore.py
- bonobo_src_supplement/simulation_genomeResearch_revision/bonobo_competitors_scaled.py
- bonobo_src_supplement/simulation_genomeResearch_revision/bonobo_simulation_evaluation.R
- bonobo_src_supplement/simulation_genomeResearch_revision/bonobo_simulation_loop_mixture_varyDelta.py
- bonobo_src_supplement/simulation_genomeResearch_revision/bonobo_simulation_loop_mixture_varyGene.py
- bonobo_src_supplement/simulation_genomeResearch_revision/bonobo_simulation_loop_scaledCompetitors.py
- bonobo_src_supplement/simulation_genomeResearch_revision/bonobo_simulation_module_mixture_varyDelta.py
- bonobo_src_supplement/simulation_genomeResearch_revision/bonobo_simulation_module_scaledCompetitors.py
- bonobo_src_supplement/simulation_genomeResearch_revision/bonobo_simulation_module_timer.py
- bonobo_src_supplement/simulation_genomeResearch_revision/README.md
- bonobo_src_supplement/yeast_src_20240603/
- bonobo_src_supplement/yeast_src_20240603/bonobo_compute_new.ipynb
- bonobo_src_supplement/yeast_src_20240603/bonobo_compute_other_networks_new.ipynb
- bonobo_src_supplement/yeast_src_20240603/bonobo_sparse_inferelator_gcn4_new.ipynb
- bonobo_src_supplement/yeast_src_20240603/bonobo_yeastcc_2.ipynb
- bonobo_src_supplement/yeast_src_20240603/clustering_performance.ipynb
- bonobo_src_supplement/yeast_src_20240603/compare_tests_gcn4.ipynb
- bonobo_src_supplement/yeast_src_20240603/comparison_clustering_performance_new.ipynb
- bonobo_src_supplement/yeast_src_20240603/comparison_core.ipynb
- bonobo_src_supplement/yeast_src_20240603/eigenvals.ipynb
- bonobo_src_supplement/yeast_src_20240603/other_inferelator_gcn4.ipynb
- bonobo_src_supplement/yeast_src_20240603/readme.txt
