# Supplementary material for: Bayesian inference of sample-specific coexpression networks
Source: Genome Res. 2024 Sep;34(9):1397–410. doi: 10.1101/gr.279117.124 (PMC11529861; doi:10.1101/gr.279117.124)
Supplement: Supplement 2 [file Supplemental_Code.zip › bonobo_src_supplement/GTEx_thyroid/bonobo_thyroid_sexDifference_GSEA.R]

set.seed(1)
#if (!requireNamespace("BiocManager", quietly = TRUE))   
#  install.packages("BiocManager",repos = "http://cran.us.r-project.org")  
#BiocManager::install("fgsea")
#BiocManager::install("limma")
#BiocManager::install("Biobase")
#install.packages("ggplot2")
#install.packages("igraph")
library(limma)
library(Biobase)
library(ggplot2)
library(igraph)
library(data.table)
library(fgsea)
library(readr)
library(biomaRt)
library(edgeR)

# Get portal data and use only gtex portal samples
gtex.portal_thyroid <- read.csv("/home/ubuntu/gtex.portal_thyroid.txt", sep="")

##############################
bonobo = data.frame(fread("/home/esaha/BONOBO/network/BonoboPanda_GTEx_thyroid.txt"))
genes = bonobo$V1
bonobo = bonobo[,match(colnames(gtex.portal_thyroid), colnames(bonobo))]
bonobo_indices =  unlist(lapply(strsplit(colnames(bonobo), split = ".", fixed = T), function(x){paste(paste(x, collapse = "-"), 1, sep = ".")}))

# Get gene data
GTEx_thyroid = get(load("/home/esaha/BONOBO/data/GTEx_thyroid/GTEx_thyroid_RSE.RData"))
fdata.GTEx = as.data.frame(GTEx_thyroid@rowRanges)

# Discard Y genes
### Get GenecIDs for Y genes 
Y_genes.GTEx = fdata.GTEx$gene_id[which(fdata.GTEx$seqnames == "chrY")]
Y_genes.GTEx = gsub("\\..*", "", Y_genes.GTEx)

bonobo = bonobo[-which(genes %in% Y_genes.GTEx),]
genes = genes[-which(genes %in% Y_genes.GTEx)]

# Get phenotypic data
phenotypes <- read.csv("~/BONOBO/data/GTEx_thyroid/thyroid_phenotypes.txt", sep="")
GTEx_phenotypes = as.data.frame(cbind(phenotypes$SEX, phenotypes$AGE, phenotypes$RACE, 
                                      phenotypes$BMI, phenotypes$TRISCH, 
                                      phenotypes$gtex.smrin, phenotypes$gtex.smnabtcht,
                                      phenotypes$MHSMKSTS))
rownames(GTEx_phenotypes) = rownames(phenotypes)
colnames(GTEx_phenotypes) = c("gender", "age", "race", "bmi", "ischemic_time", "rna_degrad", "batch", "smoking")
GTEx_phenotypes =  GTEx_phenotypes[match(bonobo_indices, rownames(GTEx_phenotypes)),]

# Define the covariates: gender, age, race etc
gender <- GTEx_phenotypes$gender
gender[which(gender == 1)] = "MALE"
gender[which(gender == 2)] = "FEMALE"
gender = factor(gender, levels = c("MALE", "FEMALE"))

age <- as.numeric(as.character(GTEx_phenotypes$age))
age[which(is.na(age))] <- mean(age,na.rm=TRUE)

# Categorize race 1, 4, 99 as single class "others", 2: "black", 3: "white"
race <- as.numeric(as.character(GTEx_phenotypes$race))
race[which(race != 2 & race != 3)] = "others"
race[which(race == 2)] = "black or african american"
race[which(race == 3)] = "white"
race <- as.factor(race)

bmi <- as.numeric(as.character(GTEx_phenotypes$bmi))
bmi[which(is.na(bmi))] <- mean(bmi,na.rm=TRUE)

ischemic_time = GTEx_phenotypes$ischemic_time
hour_minute = strsplit(ischemic_time, split=" ")
ischemic_timeH = sapply(hour_minute, function(x){as.numeric(as.character(x[1]))+as.numeric(as.character(x[1]))/60})

rna_degrad = as.numeric(as.character(GTEx_phenotypes$rna_degrad))
rna_degrad[which(is.na(rna_degrad))] <- mean(rna_degrad,na.rm=TRUE)

batch_effect = as.factor(GTEx_phenotypes$batch)

smoking_status = GTEx_phenotypes$smoking
smoking_status[which(is.na(smoking_status))] = "Unknown"
smoking_status = factor(smoking_status, levels = c("No", "Yes", "Unknown"))

###### Fit limma model ######
indegree = bonobo
rownames(indegree) = genes
#### Design Matrix
design = model.matrix(~ age + gender + race + bmi + ischemic_timeH + rna_degrad + batch_effect +
                        smoking_status)
fit <- lmFit(indegree, design)
fit <- eBayes(fit)

# Save table for sex difference: genderMALE
tb = topTable(fit,coef="genderFEMALE",number=Inf)
gene_id = gsub("\\..*", "", fdata.GTEx$gene_id)
tb$chr = fdata.GTEx$seqnames[match(rownames(tb),gene_id)]
tb$gene_name = fdata.GTEx$gene_name[match(rownames(tb),gene_id)]

head(tb)

# volcanoPlot
gene_name = fdata.GTEx$gene_name[match(rownames(fit$coefficients),gene_id)]
volcanoplot(fit, coef = "genderFEMALE", style = "p-value", highlight = 100, names = gene_name,
            xlab = "Log2 Fold Change", ylab = NULL, pch=16, cex=0.3)


# Rank genes in limma table
indegree_rank <- setNames(object=tb[,"t"], tb$gene_name)
head(indegree_rank)

# Load KEGG pathways
# pathways <- gmtPathways("/home/ubuntu/c2.cp.kegg.v7.1.symbols.gmt")
pathways <- gmtPathways("/home/ubuntu/c5.go.bp.v2022.1.Hs.symbols.gmt")
#pathways <- gmtPathways("/home/ubuntu/c2.cp.reactome.v2022.1.Hs.symbols.gmt")

fgseaRes <- fgsea(pathways, indegree_rank, minSize=15, maxSize=500)
head(fgseaRes)

save(fgseaRes, file = "/home/esaha/BONOBO/plots/GTEx_thyroid/BONOBO_GTEx_Thyroid_GSEA_GOBP.RData")

# Female specific pathways
# intersect(fgseaRes$pathway[which(fgseaRes$padj<0.05)], fgseaRes$pathway[which(fgseaRes$NES>0)])
# fgseaRes = fgseaRes[which(fgseaRes$NES<0),]

# Top 50 pathways
# fgseaRes = fgseaRes[order(fgseaRes$padj),]
# fgseaRes = fgseaRes[1:50,]
