# Supplementary material for: Bayesian inference of sample-specific coexpression networks
Source: Genome Res. 2024 Sep;34(9):1397–410. doi: 10.1101/gr.279117.124 (PMC11529861; doi:10.1101/gr.279117.124)
Supplement: Supplement 2 [file Supplemental_Code.zip › bonobo_src_supplement/simulation_genomeResearch_revision/1.SWEET_sample_weight_calculating.py]

import argparse
import numpy as np

parser = argparse.ArgumentParser(description="Manual")
parser.add_argument("-f", type=str , default="./example/expression.txt" , help="A path to 'gene expression matrix' file")
parser.add_argument("-k", type=float , default=0.1 , help="balance parameter")
parser.add_argument("-s", type=str , default="./example/weight.txt" , help="A path to the output 'sample weight' file")

args = parser.parse_args()
file , k , save = args.f , args.k , args.s

gene , value = [] , []
with open(file,mode='r') as rline :
    pat = rline.readline().strip('\n').split('\t')[1:]
    patlen = len(pat)
    for nline in rline :
        g , *v = nline.strip('\n').split('\t')
        value += v
        gene.append(g)
genelen = len(gene)
value = np.array(value,dtype=float).reshape(genelen,patlen).T

value = np.corrcoef(value)
value = (np.sum(value,axis=1)-1)/(patlen-1)
rmax , rmin = np.max(value) , np.min(value)
dif = rmax - rmin + 0.01
value = (value - rmin + 0.01)/dif
value = value * k * patlen

with open(save,mode='w') as w_line :
    w_line.write('patient\tsample_weight\n')
    for p,v in zip(pat,value) :
        tem = p + '\t' + str(v) + '\n'
        w_line.write(tem)
        
print("Finish")
