# Supplementary material for: Bayesian inference of sample-specific coexpression networks
Source: Genome Res. 2024 Sep;34(9):1397–410. doi: 10.1101/gr.279117.124 (PMC11529861; doi:10.1101/gr.279117.124)
Supplement: Supplement 2 [file Supplemental_Code.zip › bonobo_src_supplement/yeast_src_20240603/bonobo_compute_new.ipynb]

# %% [code]
import pandas as pd
import numpy as np
import matplotlib.pyplot as plt
import seaborn as sns
import scipy.stats as stats
import glob as glob
import os

# %% [markdown]
# Compute BONOBO networks

To compute BONOBO networks we need a tab separated expression file, with samples on the columns and genes on the rows.

In this case we have generated the file from the [Gene regulatory network reconstruction using single-cell RNA sequencing of barcoded genotypes in diverse environments](https://elifesciences.org/articles/51254) 
raw data ([GEO:SE125162](https://www.ncbi.nlm.nih.gov/geo/query/acc.cgi?acc=GSE125162))  following these steps:

Creating pseudobulk from raw counts: 
- group by Genotype and condition and averaging counts by gene. (132 genotype x condition, 6529 non-zero genes)
- Remove genes there are always zero (GSE125162_all_pseudobulk_counts.txt)
- df_nonzero_log = np.log(1+df_nonzero) (GSE125162_all_pseudobulk_logcounts.txt)

The data is composed of 132 samples and 6520 genes.

# %% [code]
with open('../data/raw/GSE125162_ALL-fastqTomat0-Counts.tsv', 'r') as f:
    raw = pd.read_csv(f, sep = '\t')
print(raw.shape)
raw.head()


# %% [code]
raw['sample'] = raw['Genotype_Group'] + '_' + raw['Condition']
# We are actually using the average instead of the sum (suggested by Jonas)
raw2 = raw.iloc[:,:-6]
raw2['sample'] = raw['sample']
pseudobulk = raw2.groupby(['sample']).mean().T
pseudobulk.shape

# %% [code]
pseudobulk

# %% [code]
# Remove all zero genes
pseudobulk_nonzero = pseudobulk.loc[pseudobulk.sum(axis=1) > 0]
pseudobulk_nonzero.shape

# %% [markdown]
There are 6520 genes that have at least one count

# %% [code]
# Remove genes with more than 80% of zeros
perc = 0.2
pseudobulk_perc = pseudobulk.loc[(pseudobulk>0).sum(axis=1) > (perc*pseudobulk.shape[1])]
pseudobulk_perc.shape

# %% [markdown]
There are 5804 genes that have a non-zero value in at least 20% of samples. 
We remove samples that have zero counts in more than 80% of samples

# %% [code]
print(
    (pseudobulk_perc.sum(axis = 0)==0).sum(), 
    (pseudobulk_nonzero.sum(axis = 0)==0).sum())


# %% [markdown]
There are no samples that have all genes non-expressed

# %% [code]
# Let's log and save
pseudobulk_nonzero_log = np.log(pseudobulk_nonzero+1)
pseudobulk_nonzero_log.to_csv('../data/processed/pseudobulk_nonzero_logcounts.tsv', sep = '\t')

pseudobulk_perc_log = np.log(pseudobulk_perc+1)
pseudobulk_perc_log.to_csv('../data/processed/pseudobulk_perc02_logcounts.tsv', sep = '\t')

# %% [code]
# Cleaned and pseudobulked data
params = {
    'nonzero' : {'yeast_expression' : '../data/processed/pseudobulk_nonzero_logcounts.tsv',\
               'output_folder' : '../results/new_pseudobulk_nonzero/'},\
    'perc02' : {'yeast_expression': '../data/processed/pseudobulk_perc02_logcounts.tsv',\
              'output_folder' : '../results/new_pseudobulk_perc02/'}
}
params

# %% [markdown]
## Choose dataset of interest between nonzero and perc02

# %% [code]
choice = 'nonzero'
#choice = 'perc02'

# %% [markdown]
### Compute the networks

BONOBO can be simply computed by first instantiating the Bonobo class, and then calling the run_bonobo method.

Below is the example on how these networks have been generated

# %% [code]
import os
yeast_expression = params[choice]['yeast_expression']
output_folder = params[choice]['output_folder']
if os.path.exists(output_folder) == False:
    os.makedirs(output_folder)
    print('Created output folder:%s' %output_folder)
else:
    print('Output folder exists:%s' %output_folder)

# %% [code]
all_samples = pd.read_csv(yeast_expression, nrows = 3, sep = '\t', index_col=0).columns.tolist()
done_bonobo = [i.split('/')[-1][7:-3] for i in  glob.glob(output_folder + 'bonobo/bonobo*.h5')]

left = list(set(all_samples) - set(done_bonobo))
len(left), len(done_bonobo)

# %% [code]
all_samples

# %% [code]
from netZooPy.bonobo.bonobo import Bonobo

# Initialize bonobo object
bonobo_obj_sparse = Bonobo(yeast_expression)
# If you want to run bonobo with a subset of the data, you can specify the sample names and pass them to the run_bonobo
# method. In this case we are using all samples
#sample_names=['WT(ho)_AmmoniumSulfate','WT(ho)_CStarve','WT(ho)_Glutamine']
#sample_names = left
# Run the actual bonobo computation. 

# We cannot keep all the data in memory in this case, these networks are too large: keep_in_memory=False
# We will save the p-values for the edges in the output_folder: sparsify=True, save_pvals=True
# The output format is hd5, which is the most efficient way to store the data on disk, output_fmt='hd5'
bonobo_obj_sparse.run_bonobo(keep_in_memory=False, output_fmt='h5', sparsify=True, output_folder=output_folder+'bonobo/', save_pvals=True, sample_names=['gzf3_YPEtOH'])


# %% [markdown]


# %% [markdown]
### Get the BONOBO networks for the analysis

# %% [code]
import os
def get_bonobo_dataframe(nets_fn, pvals_prefix = None, strategy = 'sparse', pth = 0.1, nk=1000, gene = 'YEL009C'):

    df_bonobos = pd.DataFrame()

    for iii,bbb in enumerate(nets_fn):
        if iii>-1:
            k = bbb.split('/')[-1][:-3][7:]
            temp = pd.read_hdf(bbb)
                
            temp.index = temp.columns
            # Upper triangular matrix
            temp = temp.where(np.triu(np.ones(temp.shape), k = 1).astype(bool))
            # Put in long format
            temp = temp.stack().reset_index() 
            # Rename columns
            temp.columns = ['gene1','gene2',k]
            
            if strategy == 'sparse':
                
                print(pvals_prefix + k + '.h5')
                assert os.path.isfile(pvals_prefix + k + '.h5'), 'pvals file not found'
                pvals_fn = pvals_prefix + k + '.h5'
                pvals = pd.read_hdf(pvals_fn)
                pvals = pvals.where(np.triu(np.ones(pvals.shape), k = 1).astype(bool))
                pvals = pvals.stack().reset_index() 
                
                ps = pvals.iloc[:,2].values
                
                temp = temp[ps<pth]

                if iii== 0:
                    df_bonobos = temp
                else:
                    df_bonobos = pd.merge(df_bonobos, temp, how = 'outer', on = ['gene1','gene2'])
                    
            elif strategy == 'random':
                if iii==0:
                    print(k)
                    print(nk)
                    index_random = np.random.choice(np.arange(len(temp.index)), nk, replace = False)
                    df_bonobos = temp.iloc[index_random,:]
                    
                else:
                    #df_bonobos[k] = temp.iloc[index_random,:][k]
                    df_bonobos = pd.concat([df_bonobos, temp.iloc[index_random,:][k]], axis = 1)
                    
            elif strategy == 'gene':
                # Get only one gene
                if iii == 0:
                    df_bonobos = temp[(temp['gene1'] == gene) | (temp['gene2'] == gene)]
                else:
                    df_bonobos = pd.concat([df_bonobos, temp[(temp['gene1'] == gene) | (temp['gene2'] == gene)][k]], axis = 1)
                    
            else:
                if iii == 0:
                    df_bonobos = temp
                else:
                    #df_bonobos[k] = temp[k]
                    df_bonobos = pd.concat([df_bonobos, temp[k]], axis = 1)
            

    return(df_bonobos)

# %% [code]
import os
def get_gene_bonobo_dataframe(nets_fn, gene = 'YEL009C'):

    df_bonobos = pd.DataFrame()

    for iii,bbb in enumerate(nets_fn):
        if iii>-1:
            k = bbb.split('/')[-1][:-3][7:]
            temp = pd.read_hdf(bbb)
                
            temp.index = temp.columns
            
            temp = temp.loc[:,[gene]]
        
            temp['gene1'] = temp.index
            temp['gene2'] = gene
            temp[k] = temp.loc[:,[gene]]
            temp = temp.loc[:,['gene1','gene2',k]]
            
            if iii == 0:
                df_bonobos = temp
            else:
                df_bonobos = pd.concat([df_bonobos, temp.loc[:,k]], axis = 1)

    return(df_bonobos)

# %% [markdown]
#### BONOBO sparse

Here you should change the paths depending on where you want to save the data.

# %% [code]
import glob
#nets_fn = glob.glob('bonobo_inferelator_sparse_20230908/bonobo*.h5')
#pvals_prefix = ('bonobo_inferelator_sparse_20230908/pvals_')

nets_fn = glob.glob(output_folder+'bonobo/bonobo*.h5')
pvals_prefix = (output_folder+'bonobo/pvals_')

nets_fn


# %% [code]
bonobo_sparse = get_bonobo_dataframe(nets_fn, pvals_prefix = pvals_prefix, strategy = 'sparse', pth=0.01)

# %% [code]
bonobo_sparse.to_hdf(output_folder+'bonobo_sparse_001.h5', key='bonobo_sparse', mode='w')

# %% [code]
#import os
#if os.path.isdir('data/networks/bonobo/') == False:
#    os.mkdir('data/networks/bonobo/')
#bonobo_sparse.to_csv('data/networks/bonobo/bonobo_sparse.csv', index = False)

# %% [markdown]
### BONOBO th005

# %% [code]
bonobo_sparse = get_bonobo_dataframe(nets_fn, pvals_prefix = pvals_prefix, strategy = 'sparse', pth=0.05)

# %% [code]
bonobo_sparse.to_hdf(output_folder+'bonobo_sparse_005.h5', key='bonobo_sparse', mode='w')

# %% [code]
#bonobo_sparse = get_bonobo_dataframe(nets_fn, pvals_prefix = pvals_prefix, strategy = 'sparse', pth=0.1)
#bonobo_sparse.to_hdf(output_folder+'bonobo_sparse_01.h5', key='bonobo_sparse', mode='w')

# %% [markdown]
#### BONOBO top1k

# %% [code]
#df_all = get_bonobo_dataframe(nets_fn[:3], strategy = 'all')

# %% [code]
#df_all.to_hdf(output_folder+'bonobo_all.h5', key='bonobo', mode='w')

# %% [code]

# df_all.columns =[i[7:] if i.startswith('bonobo') else i for i in df_all.columns]
# # Get top 1k edges
# mean = df_all.iloc[:,2:].mean(axis = 1)
# mean.sort_values(ascending = False, inplace = True)
# # Get top 1K
# top_1k = np.r_[mean.index.values[:500], mean.index.values[-500:]]
# df_top1k = df_all.iloc[top_1k, :]
# #df_top1k
# #if os.path.isdir('data/networks/bonobo/') == False:
# #    os.mkdir('data/networks/bonobo/')
# df_top1k.to_csv(output_folder+'bonobo_top1k.csv', index = False)

# %% [markdown]
### Random 

# %% [code]
df_random_1k = get_bonobo_dataframe(nets_fn, strategy = 'random', nk = 1000)

# %% [code]
#random_1k = np.random.choice(df_all.index, 1000, replace = False)
#df_random_1k = df_all.loc[random_1k, :]
df_random_1k.to_csv(output_folder+'bonobo_random1k.csv', index = False)

# %% [code]
df_random_1k

# %% [markdown]
### Get all perturbed edges for GCN4


# %% [code]
df_bonobos = pd.read_csv('../../bonobo_paper_yeast//results/bonobo_20230908/bonobo_inferelator_sparse_20230908_deletedgenes.csv')
df_bonobos[df_bonobos['gene2']=='YEL009C'].loc[:,['gene1','gene2','dal82_MinimalGlucose','dal81_YPDDiauxic','gln3_YPD']]

# %% [code]
#gene_maps = {'dal81':'YIR023W', 'dal82':'YNL314W','dal80':'YKR034W','gat1':'YFL021W', 'gln3':'YER040W', 'gzf3':'YJL110C', 'gcn4':'YEL009C', 'stp1':'YDR463W', 'stp2':'YHR006W', 'rtg1':'YOL067C', 'rtg3':'YBL103C' }

df_gcn4 = get_gene_bonobo_dataframe(nets_fn[:3], gene = 'YEL009C')
df_gcn4.to_csv(output_folder+'bonobo_gcn4.csv', index = False)

# %% [code]
df_gcn4
