# Supplementary material for: Bayesian inference of sample-specific coexpression networks
Source: Genome Res. 2024 Sep;34(9):1397–410. doi: 10.1101/gr.279117.124 (PMC11529861; doi:10.1101/gr.279117.124)
Supplement: Supplement 2 [file Supplemental_Code.zip › bonobo_src_supplement/yeast_src_20240603/bonobo_compute_other_networks_new.ipynb]

# %% [code]
import pandas as pd
import numpy as np  
import matplotlib.pyplot as plt
import seaborn as sns
import scipy.stats as stats
import glob
import os

# %% [code]
# Cleaned and pseudobulked data
params = {
    'nonzero' : {'yeast_expression' : '../data/processed/pseudobulk_nonzero_logcounts.tsv',\
               'output_folder' : '../results/pseudobulk_nonzero/'},\
    'perc02' : {'yeast_expression': '../data/processed/pseudobulk_perc02_logcounts.tsv',\
              'output_folder' : '../results/pseudobulk_perc02/'}
}
params

choice = 'perc02'

yeast_expression = params[choice]['yeast_expression']
output_folder = params[choice]['output_folder']

# %% [markdown]
# Get LIONESS, SPCC, and SWEET networks

Here we describe how to compute and pre-process the other networks.

WARNING: most of these steps are memory and time intensive. We have put all the steps here so it would be easier to
find, but realistically you might want to split them in separate files. 
We would recommend you try them 
out on a smaller amount of samples before running the whole notebook.

# %% [code]
import numpy as np
import pandas as pd

# LIONESS
def lioness_scaled(data, i):
    # Construct sample specific network

    corr_all = np.corrcoef(data)
    v0 = pd.DataFrame.drop(data, i, axis=1)
    corr_single = np.corrcoef(v0)
    x = data.shape[1] * (corr_all - corr_single) + corr_single
    x[np.isnan(x)] = 0

    m_x = np.max(np.abs(x[x != 0]))
    x = x/m_x
    np.fill_diagonal(x, 1)
    
    corrnet = x

    return corrnet
  
# LIONESS ORIGINAL
def lioness(data, i):
    # Construct sample specific network

    corr_all = np.corrcoef(data)
    v0 = pd.DataFrame.drop(data, i, axis=1)
    corr_single = np.corrcoef(v0)
    x = data.shape[1] * (corr_all - corr_single) + corr_single
    x[np.isnan(x)] = 0

    #m_x = np.max(np.abs(x[x != 0]))
    #x = x/m_x
    #np.fill_diagonal(x, 1)
    
    corrnet = x

    return corrnet 
  

# %% [code]
# Single Pearson Correlation Coefficient
def spcc(data, i):
    # Construct sample specific network
    
    mean_all = np.mean(data, axis=1)
    sd_all = np.std(data, axis=1)
    v = data[:, i]
    x = (v - mean_all) / sd_all
    x[np.isnan(x)] = 0
    x[np.abs(x) == np.inf] = 0
    prod = np.outer(x, x)
    x = prod
    m_x = np.max(np.abs(x[x != 0]))
    x = x/m_x
    np.fill_diagonal(x, 1)
    
    return x

# %% [code]
# Get the SPCC network
def get_single_spcc_network(data, sample):
    """Compute single sample SPCC network

    Args:
        data (pd.DataFrame): expression dataframe, samples as columns and genes as rows
        sample (str): sample name
    """
    # Get the index of the sample
    i = data.columns.tolist().index(sample)
    # Get the network    
    spcc_net = spcc(data.values, i)
    # Put in dataframe
    temp = pd.DataFrame(spcc_net, index = data.index, columns = data.index)
    # Upper triangular matrix
    temp = temp.where(np.triu(np.ones(temp.shape), k = 1).astype(bool))
    # Put in long format
    temp = temp.stack().reset_index() 
    # Rename columns
    temp.columns = ['gene1','gene2',sample]
    return(temp)
    
    

# %% [code]
def get_long_network(adj, columns = ['gene1','gene2', 'condition']):
    """Get long adjacency list from adjacency matrix

    Args:
        adj (pd.DataFrame): Adjacency matrix as dataframe (square)
        columns (list, optional): name of the networks columns. Defaults to ['gene1','gene2', 'condition'].
    """
    adj.index = adj.columns
    df_long = adj.where(np.triu(np.ones(adj.shape), k = 1).astype(bool))
    df_long = df_long.stack().reset_index() 
    df_long.columns = columns
    return(df_long)


# %% [markdown]
## SPCC

# %% [code]
# Cleaned and pseudobulked data
params = {
    'nonzero' : {'yeast_expression' : '../data/processed/pseudobulk_nonzero_logcounts.tsv',\
               'output_folder' : '../results/pseudobulk_nonzero/'},\
    'perc02' : {'yeast_expression': '../data/processed/pseudobulk_perc02_logcounts.tsv',\
              'output_folder' : '../results/pseudobulk_perc02/'}
}
params

choice = 'nonzero'

yeast_expression = params[choice]['yeast_expression']
output_folder = params[choice]['output_folder']

# %% [code]
# Read data
with open(yeast_expression, 'r') as f:
    df = pd.read_csv(f, sep='\t', index_col=0)
    df.index.name = None
df.head()

# %% [code]
df.shape

# %% [markdown]
We need to select the sample names divided by media and genetics. 
This way we are gonna save only the networks based on the genetic background
In total we are saving 11 files, instead of 132


# %% [code]
ddd = pd.DataFrame()
ddd['samples'] = df.columns
ddd['media'] = ddd['samples'].str.split('_').str[1]
ddd['genetic'] = ddd['samples'].str.split('_').str[0]

if os.path.exists(output_folder+'networks/spcc/'):
    pass
else:
    os.makedirs(output_folder+'networks/spcc/')

for i,g in ddd.groupby('genetic'):
    for k,sample in enumerate(g.samples.tolist()):
        if k==0:
            spcc_net = get_single_spcc_network(df, sample)
        else:
            temp = get_single_spcc_network(df, sample)
            spcc_net = pd.concat([spcc_net, temp.iloc[:,2]], axis = 1)
        if k==len(g.samples.tolist())-1:
            spcc_net.to_hdf(output_folder+'networks/spcc/inferelator_spcc_'+i+'.h5', key = 'spcc')
            print(output_folder+'networks/spcc/inferelator_spcc_'+i+'.h5')

# %% [markdown]
### Get the top 1k edges

# %% [code]
import glob as glob
ns = []
for i,fn in enumerate(glob.glob(output_folder+'networks/spcc/inferelator_spcc_*.h5')):
    print(i, fn)
    df = pd.read_hdf(fn, key = 'spcc')
    ns.append(len(df.columns)-2)
    if i==0:
        mysum = df.iloc[:,2:].sum(axis = 1)
    else:
        mysum += df.iloc[:,2:].sum(axis = 1)

# Get top 1k edges
mean = pd.Series(mysum/np.sum(ns))
mean.sort_values(ascending = False, inplace = True)
# Get top 1K
top_1k = np.r_[mean.index.values[:500], mean.index.values[-500:]]

# %% [markdown]
Now we re-read the networks and keep only the top1k edges

# %% [code]
for i,fn in enumerate(glob.glob(output_folder+'networks/spcc/inferelator_spcc_*.h5')):
    print(i, fn)
    df = pd.read_hdf(fn, key = 'spcc')
    if i==0:
        spcc_net = df.iloc[top_1k, :]
    else:
        spcc_net = pd.concat([spcc_net, df.iloc[top_1k, 2:]], axis = 1)

spcc_net.to_csv(output_folder+'networks/inferelator_spcc_top1k.csv', index = False)

# %% [code]
spcc_net.shape

# %% [code]
spcc_net.iloc[:,2:].mean(axis = 1).hist(bins = 100)


# %% [markdown]
# Random Edges

# %% [code]
for i,fn in enumerate(glob.glob(output_folder+'networks/spcc/inferelator_spcc_*.h5')):
    print(i, fn)
    df = pd.read_hdf(fn, key = 'spcc')
    if i==0:
        edges_index = np.random.choice(df.index, 1000, replace = False)
        random_net = df.iloc[edges_index, :]
    else:
        random_net = pd.concat([random_net, df.iloc[edges_index, 2:]], axis = 1)

random_net.to_csv(output_folder+'networks/inferelator_spcc_random1k.csv', index = False)

# %% [code]
random_net.iloc[:,2:].mean(axis = 1).hist(bins = 100)

# %% [code]


# %% [markdown]
## SWEET

To compute SWEET networks we are using the github code at [SysMednet/SWEET](https://github.com/SysMednet/SWEET).

From there we cloned `1.SWEET_sample_weight_calculating.py` and `2.SWEET_edge_score_calculating.py` inside the src/sweet
folder and run the inference as explained by the authors. 

However, since the zscore computation was extremely computationally heavy, we rewrote the code to make it more
efficient. Note that we are not changing any inference step, but only making the reading/saving/storing steps 
more efficient.

#### Create patient and gene files

# %% [code]
# Cleaned and pseudobulked data
params = {
    'nonzero' : {'yeast_expression' : '../data/processed/pseudobulk_nonzero_logcounts.tsv',\
               'output_folder' : '../results/pseudobulk_nonzero/'},\
    'perc02' : {'yeast_expression': '../data/processed/pseudobulk_perc02_logcounts.tsv',\
              'output_folder' : '../results/pseudobulk_perc02/'}
}
params

choice = 'perc02'

yeast_expression = params[choice]['yeast_expression']
output_folder = params[choice]['output_folder']

df = pd.read_csv(yeast_expression, sep = '\t', index_col = 0)
df.head()

# %% [code]
patient = '../data/processed/sweet_patient_%s.txt' %choice
gene = '../data/processed/sweet_gene_%s.txt' %choice

ppp = df.columns.tolist()
pd.DataFrame(ppp).to_csv(patient, index = False, header = False, sep = '\t')

ggg = df.index.tolist()
pd.DataFrame(ggg).to_csv(gene, index = False, header = False, sep = '\t')

# %% [code]
len(ppp), len(ggg)

# %% [code]
yeast_expression

# %% [markdown]
#### Compute the weights
These steps can be done outside of this notebook. 

```bash
python3 ../src/sweet/1.SWEET_sample_weight_calculating.py -f '../data/processed_data/GSE125162_all_pseudobulk_logcounts.txt' -s ../data/networks/sweet/GSE125162_all_pseudobulk_logcounts_weight.txt
```

```bash
python3 ../src/sweet/1.SWEET_sample_weight_calculating.py -f '../data/processed/pseudobulk_nonzero_logcounts.tsv' -s '../data/processed/sweet_weights_pseudobulk_nonzero_logcounts.tsv'
```

```bash
python3 ../src/sweet/1.SWEET_sample_weight_calculating.py -f '../data/processed/pseudobulk_perc02_logcounts.tsv' -s '../data/processed/sweet_weights_pseudobulk_perc02_logcounts.tsv'
```

# %% [code]
weights_nonzero = pd.read_csv('../data/processed/sweet_weights_pseudobulk_nonzero_logcounts.tsv', sep  = '\t')
weights_nonzero

# %% [code]
weights_nonzero = pd.read_csv('../data/processed/sweet_weights_pseudobulk_nonzero_logcounts.tsv', sep  = '\t')
weights_perc02 = pd.read_csv('../data/processed/sweet_weights_pseudobulk_perc02_logcounts.tsv', sep = '\t')

weights_nonzero['condition'] = weights_nonzero['patient'].str.split('_').str[1]
weights_nonzero['genetic'] = weights_nonzero['patient'].str.split('_').str[0]

weights_perc02['condition'] = weights_perc02['patient'].str.split('_').str[1]
weights_perc02['genetic'] = weights_perc02['patient'].str.split('_').str[0]


weights_nonzero['sample_idx'] = weights_nonzero.index.tolist()
weights_perc02['sample_idx'] = weights_perc02.index.tolist()

# Plot the weights colored by condition and genetics
weights_nonzero = weights_nonzero.sort_values(by = 'sample_weight', ascending = False).reset_index(drop = True)
weights_perc02 = weights_perc02.sort_values(by = 'sample_weight', ascending = False).reset_index(drop = True)

weights_nonzero['idx'] = weights_nonzero.index.tolist()
weights_perc02['idx'] = weights_perc02.index.tolist()

weights_perc02

# %% [code]
allw = weights_perc02.merge(weights_nonzero, on = 'patient', suffixes = ['_perc02', '_nonzero'])
allw

import scipy.stats as stats
stats.kendalltau(allw['idx_nonzero'], allw['idx_perc02'])

# %% [code]
f,ax = plt.subplots(1,2, figsize = (10,5))
sns.scatterplot(x = allw['idx_nonzero'], y = allw['idx_perc02'], ax = ax[0], hue = allw['condition_nonzero'], palette = 'Set1')
sns.scatterplot(x = allw['idx_nonzero'], y = allw['idx_perc02'], ax = ax[1], hue = allw['genetic_nonzero'], palette = 'Set2')
ax[0].set_ylabel('Order nonzero')
ax[0].set_xlabel('Order perc02')
ax[1].set_ylabel('Order nonzero')
ax[1].set_xlabel('Order perc02')
ax[0].annotate('Kendall Tau = %.2f' %stats.kendalltau(allw['idx_nonzero'], allw['idx_perc02'])[0], xy = (0.5,0.1), xycoords = 'axes fraction')
f.suptitle('Order of samples in the weights\n Colored by media/genetics')
f.savefig('../results/sweet_weights_nonzero_vs_perc02.pdf')


# %% [code]


sns.set_context('paper')
sns.set_style('whitegrid')
f,ax = plt.subplots(1,2,figsize = (10,20))
sns.scatterplot(x = 'sample_weight', y= 'patient', hue = 'condition' , data = weights_nonzero, ax = ax[0], palette = 'Set1')
ax[0].set_ylabel('SWEET weight')
ax[0].set_xlabel('samples')
ax[0].set_title('Nonzero')

sns.scatterplot(x = 'sample_weight', y= 'patient', hue = 'condition' , data = weights_perc02, ax = ax[1], palette = 'Set1')
ax[1].set_ylabel('SWEET weight')
ax[1].set_xlabel('samples')
ax[1].set_title('Perc02')

plt.tight_layout()

f.savefig('../data/processed/sweet_weights.pdf')

# %% [markdown]
#### Network inference

``` bash
python3 ../src/sweet/2.SWEET_edge_score_calculating.py -f '../data/processed_data/GSE125162_all_pseudobulk_logcounts.txt' \
    -w '../data/networks/sweet/GSE125162_all_pseudobulk_logcounts_weight.txt' \
        -p '../data/processed_data/sweet_patient.txt' \
        -g '../data/processed_data/sweet_gene.txt' \
        -s '../data/networks/sweet/'
```


``` bash
python3 ../src/sweet/2.SWEET_edge_score_calculating.py -f '../data/processed/pseudobulk_nonzero_logcounts.tsv' \
    -w '../data/processed/sweet_weights_pseudobulk_nonzero_logcounts.tsv' \
        -p '../data/processed/sweet_patient_nonzero.txt' \
        -g '../data/processed/sweet_gene_nonzero.txt' \
        -s '../results/pseudobulk_nonzero/sweet/networks/'
```


``` bash
python3 ../src/sweet/2.SWEET_edge_score_calculating.py -f '../data/processed/pseudobulk_perc02_logcounts.tsv' \
    -w '../data/processed/sweet_weights_pseudobulk_perc02_logcounts.tsv' \
        -p '../data/processed/sweet_patient_perc02.txt' \
        -g '../data/processed/sweet_gene_perc02.txt' \
        -s '../results/pseudobulk_perc02/sweet/networks/'
```

# %% [code]
with open ('../../GSE125162_all_pseudobulk_logcounts_sweet_networks_top1k.txt', 'r') as f:
    old_sweet = pd.read_csv(f, sep = '\t')
old_sweet

# %% [code]
sweet_net = pd.read_csv('../results/pseudobulk_nonzero/sweet/networks/WT(ho)_AmmoniumSulfate.txt', sep = '\t')
sweet_net

# %% [code]
(old_sweet.loc[:,['gene1','gene2','WT(ho)_AmmoniumSulfate']]).merge(sweet_net, on = ['gene1','gene2'], how = 'outer').sort_values(by = 'WT(ho)_AmmoniumSulfate', ascending = False)

# %% [markdown]
#### Get top1k network

# %% [code]
# compute mean and std of all networks accessing each network separately
def compose_std(x, m):
    return(np.sum((x - m)**2))
    

def compute_composed_mean_and_std(nets_filename_list):
    means = []
    sss = []
    ns = []

    for i,net in enumerate(nets_filename_list):
        with open(net,'r') as f:
            net = pd.read_csv(f, sep = '\t')
        net['raw_edge_score'] = net['raw_edge_score'].astype(float)
        ns.append(len(net))
        means.append(net['raw_edge_score'].mean())
        #stds.append(net['raw_edge_score'].std())
    
    means = np.array(means)
    ns = np.array(ns)
    mean = np.sum(means*ns)/np.sum(ns)
    
    for i,net in enumerate(nets_filename_list):
        with open(net,'r') as f:
            net = pd.read_csv(f, sep = '\t')
        net['raw_edge_score'] = net['raw_edge_score'].astype(float)
        sss.append(compose_std(net['raw_edge_score'].values, mean))
    sss = np.array(sss)
        
    std2 = np.sqrt(np.sum(sss)/np.sum(ns))
    
    
    
    return mean, std2


def compute_rowise_mean(nets_filename_list, verbose = 5):
    means = []
    ns = []

    for i,net in enumerate(nets_filename_list):
        if (i%verbose==0):
            print('Reading network %d' %i)
        with open(net,'r') as f:
            net = pd.read_csv(f, sep = '\t')
        if i==0:
            edges = np.zeros(len(net))
        edges += net['raw_edge_score'].astype(float)

    
    edges = edges/len(nets_filename_list)
    mean_net = pd.DataFrame({'gene1':net['gene1'], 'gene2':net['gene2'], 'mean_edge':edges})
    return(mean_net)

# %% [code]
nets_fn = glob.glob(output_folder + 'sweet/networks/*')
nets_fn

# %% [code]
# Get the top1k 
mean_net = compute_rowise_mean(nets_fn, verbose = 10)
mean_net = mean_net.sort_values(by = ['mean_edge'], ascending = False)
# Save the mean network
mean_net.to_csv(output_folder + 'sweet/mean_network.txt', sep = '\t', index = False)


# %% [code]
mean_net = pd.read_csv(output_folder + 'sweet/mean_network.txt', sep = '\t')
mean_net['edge'] = mean_net['gene1'] + '-' + mean_net['gene2']
mean_net_top1k = mean_net.loc[np.r_[mean_net.index.tolist()[:500],mean_net.index.tolist()[-500:]],:]
mean_net_top1k

# %% [code]
random_index = np.random.choice(mean_net.index, 1000, replace = False)
random_index

# %% [code]
top_1k_edges = mean_net_top1k['edge'].tolist()
random_index = np.random.choice(mean_net.index, 1000, replace = False)

for i,netfn in enumerate(nets_fn):
    if (i%10)==0:
        print('Reading network %d' %i)
    with open(netfn,'r') as f:
        net = pd.read_csv(f, sep = '\t')
        net_name = netfn.split('/')[-1].split('.')[0]
        net.columns = ['gene1','gene2',net_name]
        net['edge'] = net['gene1'] + '-' + net['gene2']
        net.set_index('edge', inplace = True)
    if i==0:
        net_top1k = net.loc[top_1k_edges,:]
        net_random1k = net.iloc[random_index,:]
    else:
        net_top1k = pd.concat([net_top1k, net.loc[top_1k_edges,net_name]], axis = 1)
        net_random1k = pd.concat([net_random1k, net.iloc[random_index,:][net_name]], axis = 1)

# Save top1k network
net_top1k.reset_index(drop=True, inplace=True)
net_top1k.to_hdf(output_folder + 'sweet_top1k.h5', key = 'sweet')

# Save top1k network
net_random1k.reset_index(drop=True, inplace=True)
net_random1k.to_hdf(output_folder + 'sweet_random1k.h5', key = 'sweet')

# %% [markdown]
#### Get the sparse network

# %% [code]
# Here is the code to compute the mean and std of the composed network
# This is quite slow, so I will not run it now
nets_fn = glob.glob(output_folder + 'sweet/networks/*')
if True:
    m,s= compute_composed_mean_and_std(nets_fn)

# m, s for 6520 genes
#mean: 0.2204959613090935, std: 0.2430662602336294

# For 5804 genes
#(0.2675395027695422, 0.24521459368054582)

# %% [code]
m,s

# %% [code]
choice

# %% [code]
# For non-zero filtering
if choice=='nonzero':
    all_mean = 0.2204959613090935
    all_std = 0.2430662602336294
elif choice == 'perc02':
    all_mean = 0.2675395027695422
    all_std = 0.24521459368054582
else:
    sys.exit('Choice unknown')

# %% [code]
def get_sparse_net(net_filename, mean, std, p_th = 0.01):
        with open(net_filename,'r') as f:
            net = pd.read_csv(f, sep = '\t')
        net['raw_edge_score'] = net['raw_edge_score'].astype(float)
        net['zscores'] = (net['raw_edge_score'] - mean)/std
        zth = stats.norm.isf(p_th/2)
        net = net[net['zscores'].abs()>zth]
        return(net.iloc[:,:3])

# %% [code]
output_folder

# %% [code]
sparse_sweet = get_sparse_net(nets_fn[0], all_mean, all_std, p_th = 0.01)
sparse_sweet.columns = ['gene1','gene2',nets_fn[0].split('/')[-1][:-4]]

for i, net_filename in enumerate(nets_fn[1:]):
    if i%5==0:
        print('Processing network %d' % i)
    net = get_sparse_net(net_filename, all_mean, all_std, p_th = 0.01)
    net.columns = ['gene1','gene2',net_filename.split('/')[-1][:-4]]
    sparse_sweet = pd.merge(sparse_sweet, net, how = 'outer', on = ['gene1','gene2'])
sparse_sweet
#sparse_sweet.to_csv('../data/networks/GSE125162_all_pseudobulk_logcounts_sweet_networks_sparse.txt', index = False, sep
#= '\t')
sparse_sweet.to_hdf(output_folder + 'sweet_sparse001.h5', key = 'sweet')

# %% [markdown]
## LIONESS

# %% [code]
def get_lioness_dataframe(nets_fn):

    df_lioness = pd.DataFrame()

    for iii,bbb in enumerate(nets_fn):
        print(bbb)
        if iii>-1:
            k = bbb.split('/')[-1][:-3][8:]
            temp = pd.read_hdf(bbb, key = 'lioness')
                
            temp.index = temp.columns
            # Upper triangular matrix
            temp = temp.where(np.triu(np.ones(temp.shape), k = 1).astype(bool))
            # Put in long format
            temp = temp.stack().reset_index() 
            # Rename columns
            temp.columns = ['gene1','gene2',k]
            
            if iii == 0:
                df_lioness = temp
            else:
                df_lioness[k] = temp[k]
            

    return(df_lioness)

# %% [markdown]
#### Compute the networks

# %% [code]

# we need the logcounts
df = pd.read_csv(yeast_expression, sep = '\t', index_col = 0)
df

# %% [code]
# Compute the lioness networks
import os
if os.path.exists(output_folder+'lioness/networks/'):
    print('Path exists, %s' %output_folder+'lioness/networks/')
else:
    os.mkdir(output_folder+'lioness/')
    os.mkdir(output_folder+'lioness/networks/')
    
    
for i in range(len(df.columns)):
    temp = pd.DataFrame(data = lioness(df, df.columns[i]), columns = df.index)
    temp.index.name = None
    temp.columns.name = None
    temp.to_hdf(output_folder+'lioness/networks/lioness_%s.h5' %df.columns[i], key = 'lioness')
    print(i)

# %% [code]


# %% [markdown]
#### Re-read the networks and prepare the top1k net

# %% [code]
#output_folder+'lioness/networks/lioness_%s.h5'
netsfn = glob.glob(output_folder+'lioness/networks/lioness_*.h5')
df_lioness = get_lioness_dataframe(netsfn)

# %% [code]
def compute_lioness_dataframe(all_data, sample):
    all_cov = all_data.T.corr()
    all_minus_q_cov = all_data.drop(sample, axis = 1).T.corr()
    lioness = all_data.shape[1] * (all_cov - all_minus_q_cov) + all_minus_q_cov
    return(lioness)

# %% [code]
df_lioness

# %% [code]
#compute_lioness_dataframe(df_expression, netsfn[0].split('/')[-1][8:-3])

# %% [code]
#new_lioness = pd.read_hdf(netsfn[0], key = 'lioness')
#new_lioness

# %% [code]
df_all = df_lioness

# Get top 1k edges
mean = df_all.iloc[:,2:].mean(axis = 1)
mean.sort_values(ascending = False, inplace = True)
# Get top 1K
top_1k = np.r_[mean.index.values[:500], mean.index.values[-500:]]
df_top1k = df_all.iloc[top_1k, :]
#df_top1k
df_top1k.to_csv(output_folder+'lioness/networks/lioness_top1k.csv', index = False)

# %% [code]
random_1k = np.random.choice(df_all.index, 1000, replace = False)
df_random_1k = df_all.loc[random_1k, :]
df_random_1k.to_csv(output_folder+'lioness/networks/lioness_random1k.csv', index = False)

# %% [code]
df_top1k.tail()
