# Supplementary material for: Bayesian inference of sample-specific coexpression networks
Source: Genome Res. 2024 Sep;34(9):1397–410. doi: 10.1101/gr.279117.124 (PMC11529861; doi:10.1101/gr.279117.124)
Supplement: Supplement 2 [file Supplemental_Code.zip › bonobo_src_supplement/yeast_src_20240603/bonobo_sparse_inferelator_gcn4_new.ipynb]

# %% [markdown]
# Inferelator BONOBOs analysis of GCN4

# %% [code]
# Load modules
import pandas as pd
import pandas as pd
import numpy as np
import matplotlib.pyplot as plt
import seaborn as sns
import scipy.stats as stats
import glob
import gseapy as gp
from gseapy import Biomart
# yeast
yeast = gp.get_library_name(organism='Yeast')

# %% [code]
def get_simple_yeast_names(ids):
    bm = Biomart()
    queries ={'ensembl_gene_id': ids } # need to be a dict object
    results = bm.query(dataset='scerevisiae_gene_ensembl', filters = queries, attributes=['ensembl_gene_id', 'external_gene_name'])
    gene_list_gene_name = results.dropna()['external_gene_name'].tolist()
    return(gene_list_gene_name)

def get_simple_yeast_correspondence(ids):
    bm = Biomart()
    queries ={'ensembl_gene_id': ids } # need to be a dict object
    results = bm.query(dataset='scerevisiae_gene_ensembl', filters = queries, attributes=['ensembl_gene_id', 'external_gene_name'])
    return(results)

def get_gene_yeast_gene_name(gl, ngenes = 100):
    bm = Biomart()
    gene_list_gene_name = []
    if len(gl)>ngenes:
        print('WARNING: there are more than %d genes (%d tot)' %(ngenes, len(gl)))
        for k,i in enumerate(range(len(gl)//ngenes)):
            if k%5==0:
                print('Iteration %d' %k)
            gl_temp = gl[k*ngenes:(k+1)*ngenes]
            glgn_temp = get_simple_yeast_names(gl_temp)
            gene_list_gene_name = gene_list_gene_name + glgn_temp
    else:
        gene_list_gene_name = get_simple_yeast_names(gl)
        
    return(gene_list_gene_name)

# %% [code]
# Cleaned and pseudobulked data
params = {
    'nonzero' : {'yeast_expression' : '../data/processed/pseudobulk_nonzero_logcounts.tsv',\
               'output_folder' : '../results/new_pseudobulk_nonzero/'},\
    'perc02' : {'yeast_expression': '../data/processed/pseudobulk_perc02_logcounts.tsv',\
              'output_folder' : '../results/new_pseudobulk_perc02/'}
}
params
choice = 'nonzero'

import os
yeast_expression = params[choice]['yeast_expression']
output_folder = params[choice]['output_folder']

results_folder = output_folder + 'gcn4/'
os.mkdir(results_folder)

expr = pd.read_csv(yeast_expression, sep = '\t', index_col = 0)
expr

# %% [markdown]
## Correlation network

# %% [code]
df = pd.read_hdf(output_folder+'bonobo_sparse_001.h5')
df['edge'] = df['gene1'] + '-' + df['gene2']
df.shape
df.head()

# %% [code]
#df_old = pd.read_csv('../../bonobo_paper_yeast/data/networks/bonobo_inferelator_sparse_20230908/bonobo_all_outer.tsv', index_col=0, sep='\t')
#df_old['edge'] = df_old['gene1'] + '-' + df_old['gene2']
#df_old

#df005 = pd.read_hdf('../results/pseudobulk_nonzero/bonobo_sparse_005.h5')
#df005['edge'] = df005['gene1'] + '-' + df005['gene2']
#df005.shape
#df005.head()

df01 = pd.read_hdf('../results/pseudobulk_nonzero/bonobo_sparse_01.h5')
#df01['edge'] = df01['gene1'] + '-' + df01['gene2']
#df01.shape
#df01.head()

# %% [code]
bonobo_names_df = pd.DataFrame()
bonobo_names_df.index = df.columns[2:-1]
bonobo_names_df['genotype'] = [i.split('_')[0] for i in bonobo_names_df.index]
bonobo_names_df['medium'] = [i.split('_')[1] for i in bonobo_names_df.index]

# %% [code]
df.head()

# %% [code]
corrs = df.iloc[:,2:-1].dropna().corr()
corrs

# %% [code]
details = bonobo_names_df.loc[corrs.index,:]

# %% [code]
import matplotlib

colors = details.medium.unique()
cmap = matplotlib.cm.get_cmap('Set1', len(colors))
color_list = [matplotlib.colors.rgb2hex(cmap(i)[:3]) for i in range(cmap.N)]
lut = dict(zip(colors, color_list))
row_colors = details.medium.map(lut)

colors2 = details.genotype.unique()
cmap2 = matplotlib.cm.get_cmap('plasma', len(colors2))
color_list2 = [matplotlib.colors.rgb2hex(cmap2(i)[:3]) for i in range(cmap2.N)]
lut2 = dict(zip(colors2, color_list2))
row_colors2 = details.genotype.map(lut2)

# add name to cbar
f1 = sns.clustermap(corrs, row_colors=[row_colors, row_colors2], cmap = 'jet', 
                    figsize=(15,15), cbar_pos=(0.02, 0.80, 0.05, 0.18), cbar_kws= {'label':'Pearson Corr'}, xticklabels=False, yticklabels=False)

f1.ax_col_dendrogram.set_visible(False)
from matplotlib.patches import Patch

handles = [Patch(facecolor=lut[name]) for name in lut]
l1 = plt.legend(handles, lut, title='Media',
           bbox_to_anchor=(.3, .985), bbox_transform=plt.gcf().transFigure, loc='upper right')

# change the location 
handles = [Patch(facecolor=lut2[name]) for name in lut2]
l2 = plt.legend(handles, lut2, title='Genotype',
           bbox_to_anchor=(.4, .985), bbox_transform=plt.gcf().transFigure, loc='upper right')

# Move the legends
plt.gca().add_artist(l1)
plt.gca().add_artist(l2)

f1.savefig(results_folder+'/bonobo_correlation_clustermap.pdf', bbox_extra_artists=(l1,l2), bbox_inches='tight')

# %% [markdown]
## Actual Expression Values and Perturbed networks

# %% [markdown]
### Engineered strains
Therefore, we constructed an array of prototrophic, diploid yeast strains with homozygous deletions of TFs that control
distinct regulatory modules: 

1) NCR, The Nitrogen Catabolite Repression (NCR) pathway [dal80, gat1, gln1, gfz3], which is regulated principally by TORC1, consists of the TFs _GAT1_, _GLN3_, _DAL80_, and _GZF3_ ([Hofman-Bang, 1999](https://elifesciences.org/articles/51254#bib52)), and is responsible for suppressing the utilization of non-preferred nitrogen sources when preferred nitrogen sources are available.
2) GAAC, The General Amino Acid Control (GAAC) pathway consists of the TF [_GCN4_] ([Hinnebusch, 2005](https://elifesciences.org/articles/51254#bib51)), and is responsible for activating the response to amino acid starvation, as detected by increases in uncharged tRNA levels.
3) SPS-sensing, The Ssy1-Ptr3-Ssy5-sensing (SPS) pathway ([Ljungdahl, 2009](https://elifesciences.org/articles/51254#bib71)), consists of the TFs [_STP1_ and _STP2_], and is responsible for altering transporter expression
4) the retrograde pathway [rtg1, rtg3] that coordinately control nitrogen-related gene expression in yeast, The retrograde pathway, consisting of the TF heterodimer _RTG1_ and _RTG3_, is responsible for altering expression of metabolic and biosynthetic genes in response to mitochondrial stress ([Jia et al., 1997](https://elifesciences.org/articles/51254#bib60); [Liao and Butow, 1993](https://elifesciences.org/articles/51254#bib70)) or environmental stress ([Ruiz-Roig et al., 2012](https://elifesciences.org/articles/51254#bib97)).

# %% [code]

deletion_genes = ['dal80','dal81','dal82','gat1', 'gln3', 'gzf3', 'gcn4', 'stp1', 'stp2', 'rtg1', 'rtg3']
#deletion_genes = ['dal80','gat1', 'gln3', 'gzf3', 'gcn4', 'stp1', 'stp2', 'rtg1', 'rtg3']

gene_maps = {'dal81':'YIR023W', 'dal82':'YNL314W','dal80':'YKR034W','gat1':'YFL021W', 'gln3':'YER040W', 'gzf3':'YJL110C', 'gcn4':'YEL009C', 'stp1':'YDR463W', 'stp2':'YHR006W', 'rtg1':'YOL067C', 'rtg3':'YBL103C' }
# gene_maps = {'dal80':'YKR034W','gat1':'YFL021W', 'gln3':'YER040W', 'gzf3':'YJL110C', 'gcn4':'YEL009C', 'stp1':'YDR463W', 'stp2':'YHR006W', 'rtg1':'YOL067C', 'rtg3':'YBL103C' }
deletion_ids = [gene_maps[i] for i in deletion_genes]


# %% [code]
#with open(
#    '../../bonobo_paper_yeast/data/processed_data/GSE125162_all_pseudobulk_logcounts.txt','r') as f:
#    expr_old = pd.read_csv(f, sep = '\t', index_col = 0)

    

# %% [code]


# %% [code]
ax[0].get_yticks()

# %% [code]
labels

# %% [code]
results_folder

# %% [code]
sns.set_context('talk', font_scale=0.9)
expr_norm = (expr.loc[deletion_ids,:] - np.mean(expr.loc[deletion_ids,:].values,axis = 1, keepdims = True))/np.std(expr.loc[deletion_ids,:].values,axis = 1, keepdims = True)
f,ax = plt.subplots(1,2, figsize = (25,20))

sns.heatmap((expr.loc[deletion_ids,:]).T, yticklabels = 1, xticklabels = deletion_genes, ax = ax[0])
sns.heatmap((expr_norm.loc[deletion_ids,:]).T, yticklabels = 1, xticklabels = deletion_genes, ax = ax[1])
ticks = ax[0].get_yticks()
ax[0].set_yticks(ax[0].get_yticks()[::11]);  
ax[1].set_yticks(ax[1].get_yticks()[::11]); 
labels = [i.get_text().split('_')[0] for i in ax[0].get_yticklabels()]
 
ax[0].set_yticklabels(labels)
ax[1].set_yticklabels(labels)

ax[0].set_title('Expression of deletion genes')
ax[1].set_title('Normalized Expression of deletion genes')

f.savefig(results_folder+'expression_of_deletion.pdf', bbox_inches='tight', format = 'pdf')
#f.savefig('../results/results_20240211/expression_of_deletion.svg', bbox_inches='tight', format = 'svg')

# %% [code]


# %% [markdown]
## Let's check the expression of the deletion genes

# %% [markdown]
Now we are gonna read only the edges that correspond to the engineered deletions

# %% [code]
df_bonobos = pd.read_csv('../../bonobo_paper_yeast//results/bonobo_20230908/bonobo_inferelator_sparse_20230908_deletedgenes.csv')
df_bonobos

# %% [code]
# We need the average of the bonobos
mean_bonobo = np.mean(df_bonobos.iloc[:,2:].values, axis = 1)
# We put it in a dataframe
df_mean_bonobo = df_bonobos.iloc[:,:2]
df_mean_bonobo['mean_bonobo'] = mean_bonobo
df_mean_bonobo

# %% [code]
# Let's see what the heatmap is for gcn4 (YEL009C)
# gene_maps = {'dal80':'YKR034W','gat1':'YFL021W', 'gln3':'YER040W', 'gzf3':'YJL110C', 'gcn4':'YEL009C', 'stp1':'YDR463W', 'stp2':'YHR006W', 'rtg1':'YOL067C', 'rtg3':'YBL103C' }

# %% [code]
sort_columns_by_genotype = sorted(df_bonobos.columns[2:])

# %% [code]
# select variable genes
for i in ['gcn4']:#deletion_genes:
    geneoi = i
    temp = df_bonobos[df_bonobos['gene2']==gene_maps[geneoi]]
    temp.index = temp['gene1']
    temp = temp.iloc[:,2:]

    # Calculate the row-wise variance
    row_variances = temp.mean(axis=1) #,mean

    # Add the row_variances as a new column to the DataFrame
    temp['row_variance'] = row_variances

    # Sort the DataFrame based on the Row_Variance column
    sorted_temp = temp.sort_values(by='row_variance', ascending=False)

    g1 = sns.clustermap(pd.concat([sorted_temp.iloc[:50,:-1].loc[:,sort_columns_by_genotype],sorted_temp.iloc[-50:,:-1].loc[:,sort_columns_by_genotype]], axis =0) ,
                        col_cluster=False,row_cluster = False, cmap = 'jet',
                        xticklabels = 1,yticklabels =False, figsize = (20,10), method = 'complete', metric = 'sqeuclidean')
    #g1 = sns.clustermap(sorted_temp.iloc[:50,:-1].loc[:,sort_columns_by_genotype], col_cluster=False,row_cluster = False, cmap = 'jet', xticklabels = 1, yticklabels = 1, figsize = (20,10), method = 'complete', metric = 'sqeuclidean')

    g1.ax_heatmap.set_ylabel("GCN4-target edges")
    g1.ax_heatmap.set_title('Top and bottom 50 %s edges, sorted by average edge values ' %geneoi)
    plt.tight_layout()

    #g1.fig.savefig('../results/results_20240211/strong_edges'+geneoi+'.pdf', bbox_inches='tight', format = 'pdf')


# %% [code]
# select variable genes
for i in ['gcn4']:
    geneoi = i
    temp = df_bonobos[df_bonobos['gene2']==gene_maps[geneoi]]
    temp.index = temp['gene1']
    temp = temp.iloc[:,2:]

    # Calculate the row-wise variance
    row_variances = temp.var(axis=1) #,mean

    # Add the row_variances as a new column to the DataFrame
    temp['row_variance'] = row_variances

    # Sort the DataFrame based on the Row_Variance column
    sorted_temp = temp.sort_values(by='row_variance', ascending=False)

    g1 = sns.clustermap(sorted_temp.iloc[:100,:-1].loc[:,sort_columns_by_genotype], col_cluster=False,row_cluster = False, 
                        cmap = 'jet', xticklabels = 1, yticklabels = False, figsize = (20,10), method = 'complete', metric = 'sqeuclidean')

    g1.ax_heatmap.set_ylabel("GCN4-target edges")
    g1.ax_heatmap.set_title('Most variable %s edges, sorted by variance ' %geneoi)
    plt.tight_layout()

    #g1.fig.savefig('../results/results_20240211/variable_edges'+geneoi+'.pdf', bbox_inches='tight', format = 'pdf')

# %% [markdown]
### GCN4 edges that are the most affected by GCN4 deletion. 
We compute the average expression by genotype and then we normalize the scores. This way for each gcn4-X edge we know
how different the value for each KO is from the overall average.

We can then select the edges with the highest and lowest values for the GCN4 deletion

# %% [code]
# We need to ignore the variance/mean
ttt = temp.T.iloc[:-1,:]
# We need to keep track of the genotype
ttt['genotype'] = [i.split('_')[0] for i in ttt.index]
# We group by genotype and calculate the mean
ttt_mean = ttt.groupby('genotype').mean()
# Compute mean for each condition. This should allow to see which genes are the most variable for GCN4
ttt_mean_norm = (ttt_mean - np.mean(ttt_mean.values,axis = 0))/np.std(ttt_mean.values,axis = 0)
ttt_mean_norm


# %% [code]
# we can select the genes with highest and lowest values for GCN4 deletion
ttt_mean_norm_gcn4 = ttt_mean_norm.iloc[:,((ttt_mean_norm.loc['gcn4',:].values>2.5)|(ttt_mean_norm.loc['gcn4',:].values<-3))]
all_ttt_mean_norm_gcn4 = ttt_mean_norm.loc['gcn4',:].sort_values()
all_ttt_mean_norm_gcn4.shape

# %% [code]
get_gene_yeast_gene_name(all_ttt_mean_norm_gcn4.iloc[:2].index)

# %% [code]
['Cellular_Component_AutoRIF',
 'Cellular_Component_AutoRIF_Predicted_zscore',
 'GO_Biological_Process_2018',
 'GO_Biological_Process_AutoRIF',
 'GO_Biological_Process_AutoRIF_Predicted_zscore',
 'GO_Cellular_Component_2018',
 'GO_Cellular_Component_AutoRIF',
 'GO_Cellular_Component_AutoRIF_Predicted_zscore',
 'GO_Molecular_Function_2018',
 'GO_Molecular_Function_AutoRIF',
 'GO_Molecular_Function_AutoRIF_Predicted_zscore',
 'Gene_Interaction_Hubs_BioGRID_2018',
 'InterPro_Domains_2019',
 'KEGG_2018',
 'KEGG_2019',
 'PPI_Hubs_BioGRID_2018',
 'Pfam_Domains_2019',
 'Phenotype_AutoRIF',
 'Phenotype_AutoRIF_Predicted_zscore',
 'TF2DNA_2018',
 'WikiPathways_2018']

# %% [code]
import gseapy as gp
from gseapy import Biomart
# yeast
yeast = gp.get_library_name(organism='Yeast')

df_paths = pd.DataFrame()

gene_list = all_ttt_mean_norm_gcn4.index.tolist()[:50] + all_ttt_mean_norm_gcn4.index.tolist()[-50:-1] # We don't want to use the GCN4 gene

gene_list_gene_name = get_gene_yeast_gene_name(gene_list)

# if you are only intrested in dataframe that enrichr returned, please set outdir=None
enr = gp.enrichr(gene_list=gene_list_gene_name, # or "./tests/data/gene_list.txt",
                    gene_sets=['KEGG_2018'],
                    organism='yeast', # don't forget to set organism to the one you desired! e.g. Yeast
                    outdir='../results/pseudobulk_nonzero/', # don't write to disk
                    )

# obj.results stores all results
enr.results.head(5)
    
btemp = enr.results.copy()
btemp[btemp['Adjusted P-value']<0.1]

# %% [code]
enr.results

# %% [code]
enr.results

# %% [code]
# to save your figure, make sure that ``ofname`` is not None
from gseapy import barplot, dotplot
ax = dotplot(enr.results[enr.results['Gene_set']=='KEGG_2018'],column="Adjusted P-value", title='KEGG_2018',cmap='viridis_r',top_term = 20, size=20, figsize=(3,5), cutoff = .1, ofname = '../results/pseudobulk_nonzero/gcn4-top-interactors-kegg.pdf')

# %% [code]
