# Supplementary material for: Bayesian inference of sample-specific coexpression networks
Source: Genome Res. 2024 Sep;34(9):1397–410. doi: 10.1101/gr.279117.124 (PMC11529861; doi:10.1101/gr.279117.124)
Supplement: Supplement 2 [file Supplemental_Code.zip › bonobo_src_supplement/yeast_src_20240603/bonobo_yeastcc_2.ipynb]

# %% [markdown]
# BONOBO on yeast data

# %% [markdown]
## Generate BONOBO networks data

# %% [code]
yeast_expression = '../data/raw/yeast-cc/YeastCCData_Expression.txt'
yeast_expression_wh = '../data/raw/yeast-cc/YeastCCData_Expression_withheader.txt'
yeast_ppi = '../data/raw/yeast-cc/ppi_string11.5_yeast.txt'
yeast_motif = '../data/raw/yeast-cc/YeastCCData_Motif.txt'
yeast_chip = '../data/raw/yeast-cc/YeastCCData_ChIP.txt'

# %% [code]
# Load modules
import pandas as pd
import pandas as pd
import numpy as np
import matplotlib.pyplot as plt
import seaborn as sns
import scipy.stats as stats

# %% [code]
from netZooPy.bonobo.bonobo import Bonobo


# %% [code]
yeast_expression = '../data/raw/yeast-cc/YeastCCData_Expression_withheader.txt'

# %% [code]

#bonobo_obj = Bonobo(yeast_expression )
#bonobo_obj.run_bonobo(keep_in_memory=True, output_fmt='.txt', sparsify=False, output_folder='../data/processed/bonobo_complete/')


# %% [code]
bonobo_obj_sparse = Bonobo(yeast_expression )
bonobo_obj_sparse.run_bonobo(keep_in_memory=True, output_fmt='.hdf', sparsify=True, output_folder='../data/processed/bonobo_new_sparse_pvals/', save_pvals=True)

# %% [markdown]
## Read networks

# %% [code]
# import pandas as pd
# import glob
# bonobos = {}
# pvals = {}
# for bonobo_fn in glob.glob('../data/processed/bonobo_sparse_pvals/bonobo_s*.h5'):
#     name = bonobo_fn.split('/')[-1][7:-3]
#     bonobos[name] = pd.read_hdf(bonobo_fn)
# # 
# for pvals_fn in glob.glob('../data/processed/bonobo_sparse_pvals/pvals_s*.h5'):
#     name = pvals_fn.split('/')[-1][7:-3]
#     pvals[name] = pd.read_hdf(pvals_fn)

# %% [code]
bonobos = bonobo_obj_sparse.bonobos
pvals = bonobo_obj_sparse.pvals

# %% [code]
df_bonobos = pd.DataFrame()
df_pvals = pd.DataFrame()

for iii in range(1,49):
    if iii>-1:
        k = 's%d' %iii
        df = bonobos[k]
        dfpval = pd.DataFrame(data = pvals[k], columns = df.columns, index = df.columns)
        df.index = df.columns
        #dfpval.index = dfpval.columns
        df = df.where(np.triu(np.ones(df.shape), k = 1).astype(bool))
        dfpval = dfpval.where(np.triu(np.ones(df.shape), k = 1).astype(bool))

        df = df.stack().reset_index() 
        dfpval = dfpval.stack().reset_index() 
        df.columns = ['Row','Column','Value']
        dfpval.columns = ['Row','Column','pValue']
        if iii == 1:
            df_bonobos['gene_1'] = df['Row']
            df_bonobos['gene_2'] = df['Column']
            df_pvals['gene_1'] = dfpval['Row']
            df_pvals['gene_2'] = dfpval['Column']
            iii = 2
        df_bonobos[k] = df['Value']
        df_pvals[k] = dfpval['pValue']
        

df_bonobos.head()

# %% [code]
df_bonobos_sig = df_bonobos[(df_pvals.iloc[:,2:]<0.05).sum(axis =1)>1]
df_bonobos_sig

# %% [code]
spearsig = stats.spearmanr(df_bonobos_sig.iloc[:,2:].values)
corrsig = spearsig.correlation
corrsig.shape

# %% [code]
f,ax = plt.subplots(1,figsize=(10,10))
sns.heatmap((corrsig ), cmap = 'jet', ax = ax, 
            square = True, mask = np.eye(corrsig.shape[0]),
            linecolor = 'white')
plt.title('BONOBO networks spearman score correlation', fontsize=14)
by, ty = plt.ylim()
bx, tx = plt.xlim()
ax.vlines(x = 24, ymin = by, ymax = ty, colors = 'white', lw = 3)
ax.hlines(y = 24, xmin = bx, xmax = tx, colors = 'white', lw = 3)
plt.grid(None)
f.savefig('../data/processed/bonobo_sparse_pvals/yeast-cc-bonobo-spearman.pdf')

# %% [code]
corr_pearson = df_bonobos.iloc[:,2:-1].corr()

# %% [code]

f,ax = plt.subplots(1,figsize=(10,10))
sns.heatmap((corr_pearson ), cmap = 'jet', ax = ax, 
            square = True, mask = np.eye(corr_pearson.shape[0]),
            linecolor = 'white')
plt.title('BONOBO networks Pearson correlation', fontsize=14)
by, ty = plt.ylim()
bx, tx = plt.xlim()
ax.vlines(x = 24, ymin = by, ymax = ty, colors = 'white', lw = 3)
ax.hlines(y = 24, xmin = bx, xmax = tx, colors = 'white', lw = 3)
plt.grid(None)
f.savefig('../data/processed/bonobo_sparse_pvals/yeast-cc-bonobo-pearson.pdf')

# %% [code]
# Saving the networks for PANOS

#for i in range(1,49):
#    temp = bonobos['s%s' %i]*(pvals[str(i)]<0.1)
#    temp.to_hdf('../data/processed/bonobo_sparse_pvals/bonobo_th01/bonobo_th01_s%s.h5' %str(i), key = 'bonobo')

# %% [code]
# How many significant hits do we have per confidence interval
df_confidence = pd.DataFrame()
val = pvals['s1']
idxs = np.tril(np.ones(val.shape), k=-1)
for th in [0.01,0.05,0.1,0.2]:
    for k,val in enumerate([pvals['s'+str(j)] for j in range(1,49)]):
        name = 's'+str(k+1)
        idxs_here = val<th * idxs
        s = np.sum(idxs_here)
        mi = np.min(bonobos[name].values[idxs_here])
        ma = np.max(bonobos[name].values[idxs_here])
        me = np.mean(np.abs(bonobos[name].values[idxs_here]))
        temp = pd.DataFrame(data = np.array([idxs.sum(), th, name, s,mi,ma,me])[np.newaxis,:], columns= ['n','confidence', 'sample', 'nnonzero', 'min_bonobo', 'max_bonobo', 'mean_bonobo'])
        
        df_confidence = pd.concat([df_confidence, temp], ignore_index=True)
    

# %% [code]
df_confidence['confidence']= df_confidence['confidence'].astype(float)
df_confidence['nnonzero']= df_confidence['nnonzero'].astype(float)
df_confidence['min_bonobo']= df_confidence['min_bonobo'].astype(float)
df_confidence['max_bonobo']= df_confidence['max_bonobo'].astype(float)
df_confidence['abs_mean_bonobo']= df_confidence['mean_bonobo'].astype(float)
df_confidence['ratio'] = df_confidence['nnonzero']/df_confidence['n'].astype(float)

# %% [code]
df_confidence

# %% [code]
df_confidence_long = pd.melt(df_confidence, id_vars = ['sample','confidence'], value_vars = ['nnonzero','min_bonobo','max_bonobo','abs_mean_bonobo','ratio'])
df_confidence_long['value'] = df_confidence_long['value'].astype(float)

sns.set_theme(context = 'talk', style = 'whitegrid')
g1 = sns.catplot(x = 'confidence' , y='value', 
            data = df_confidence_long, 
            col = 'variable',
            kind = 'box',
            sharey=False)

g1.fig.savefig('../data/processed/bonobo_sparse_pvals/summary_stats_confidence.png')

# %% [code]
palette = sns.set_palette('Reds')
sns.set_theme(context = 'notebook', style='whitegrid', palette=palette)
df_confidence['sample_int'] = df_confidence['sample'].str[1:].astype(int)
f,ax = plt.subplots(1,2, figsize = (15,5))

for c in df_confidence.confidence.sort_values().unique():
    a = df_confidence[df_confidence.confidence==c].sort_values(by = 'sample_int')
    x = a['sample'].values
    y = a.nnonzero.values
    sns.lineplot(x =x, y = y/np.max(y), ax = ax[0], label = c)
    sns.lineplot(x =x, y = y, ax = ax[1], label = c)
ax[0].legend(bbox_to_anchor=(1.05, 1), loc='upper left', borderaxespad=0)
ax[1].legend(bbox_to_anchor=(1.05, 1), loc='upper left', borderaxespad=0)
ax[0].set_xticks(np.arange(0,50,4))
ax[1].set_xticks(np.arange(0,50,4))


ax[0].set_ylabel('Normalized # significant')
ax[0].set_xlabel('Sample')

ax[1].set_ylabel('# significant')
ax[1].set_xlabel('Sample')
plt.tight_layout()
f.savefig('../data/processed/bonobo_sparse_pvals/summary_nonzero_normalized_persample.pdf')
