# Supplementary material for: Bayesian inference of sample-specific coexpression networks
Source: Genome Res. 2024 Sep;34(9):1397–410. doi: 10.1101/gr.279117.124 (PMC11529861; doi:10.1101/gr.279117.124)
Supplement: Supplement 2 [file Supplemental_Code.zip › bonobo_src_supplement/yeast_src_20240603/clustering_performance.ipynb]

# %% [markdown]
## Correlation, Distance, and Clustering performance of yeast sample-specific networks

We check how well the clustering is done. We create two labels:
- labels_genetics: same integer for samples with the same mutation (for instance all gcn4 together)
- labels_media: same integer for samples in the same medium (for instance all YPD together)

Then we apply rand scores, adjuster rand, mutual information

# %% [markdown]
**The files generate here are then used for the general comparisons shown in the manuscript**

# %% [code]
import pandas as pd
import numpy as np
import matplotlib.pyplot as plt
import seaborn as sns
import scipy.stats as stats
import os

# %% [code]

from sklearn.metrics import roc_auc_score, roc_curve

def get_roc_correlation(correlation_matrix, sample, check = 'genetics'):
    """ Compute roc curve and auc between the correlation values of a sample and the true values
    The true labels are based on whether one wants to check the genetics or the media
    For instance if one wants to check the roc for gcn4_ypd, the true labels are the genetics
    the true labels are gonna be 1 only for the other gcn4 samples and 0 for the rest.
    
    Args:
        correlation_matrix (pd.DataFrame): correlation matrix between all networks
        sample (str): sample name, needs to correspond to the column name of the correlation matrix
        check (str, optional): Either genetics or media. Defaults to 'genetics'.

    Returns:
        tpr, fpr, th, roc_auc
    """
    
    y_score = (correlation_matrix.loc[sample,[i for i in correlation_matrix.columns if i!= sample]]).values
    if check == 'genetics':
        group = sample.split('_')[0]
        y_true = np.array([1 if i.split('_')[0] == sample.split('_')[0] else 0 for i in correlation_matrix.columns if i!= sample])
    elif check == 'media':
        group = sample.split('_')[1]
        y_true = np.array([1 if i.split('_')[1] == sample.split('_')[1] else 0 for i in correlation_matrix.columns if i!= sample])
    else:
        print('Pass either genetics or media to check')
        
    tpr, fpr, th = roc_curve(y_true, y_score)
    auc =  roc_auc_score(y_true, y_score)
    
    return tpr, fpr, th, auc, group


# %% [code]
## Generic for clustering

from sklearn.metrics import adjusted_rand_score, rand_score, mutual_info_score, adjusted_mutual_info_score, completeness_score, fowlkes_mallows_score, homogeneity_score, v_measure_score

def get_clustering_scores(labels_media, labels_genetics, predicted_labels, method_label):
    """Get clustering scores (both for media and genetics) for a given clustering method.
    This function computes the following scores: adjusted_rand_score, adjusted_mutual_info_score, 
    completeness_score, fowlkes_mallows_score, v_measure_score, homogeneity_score

    Args:
        labels_media (np.array): array of labels for media
        labels_genetics (np.array): array of labels for genetics
        predicted_labels (np.array): predictions of the clustering method
        method_label (str): label of the clustering method
    """
    df_clustering = pd.DataFrame(columns = ['metric', 'value', 'check'])
    scores = [adjusted_rand_score, adjusted_mutual_info_score, completeness_score, fowlkes_mallows_score]

    for i in scores:
        s_media = i(labels_media, predicted_labels)
        s_genetics = i(labels_genetics, predicted_labels)
        
        media_temp = pd.DataFrame({'metric': i.__name__, 'value': s_media, 'check':'media'}, index = [0])
        genetics_temp = pd.DataFrame({'metric': i.__name__, 'value': s_genetics, 'check':'genetics'}, index = [0])
        
        df_clustering = pd.concat([df_clustering, media_temp, genetics_temp], axis = 0, ignore_index=True)
        #df_clustering.append({'metric': i.__name__, 'value': s_media, 'check':'media'}, ignore_index = True)
        #df_clustering = df_clustering.append({'metric': i.__name__, 'value': s_genetics, 'check':'genetics'}, ignore_index = True)

    df_clustering['clustering_method'] = method_label
    return(df_clustering)


# %% [code]
def get_pdist_test(dist, sample, check = 'genetics', test = 'mw'):
    """ Compute roc curve and auc between the correlation values of a sample and the true values
    The true labels are based on whether one wants to check the genetics or the media
    For instance if one wants to check the roc for gcn4_ypd, the true labels are the genetics
    the true labels are gonna be 1 only for the other gcn4 samples and 0 for the rest.
    
    Args:
        distance matrix (pd.DataFrame): correlation matrix between all networks
        sample (str): sample name, needs to correspond to the column name of the correlation matrix
        check (str, optional): Either genetics or media. Defaults to 'genetics'.

    Returns:
        tpr, fpr, th, roc_auc
    """
    
    if check == 'genetics':
        group = sample.split('_')[0]
        y_true = np.array([1 if i.split('_')[0] == sample.split('_')[0] else 0 for i in dist.columns])
        y_true[network_dist.columns.tolist().index(sample)] = 0
        y_false = np.array([1 if i.split('_')[0] != sample.split('_')[0] else 0 for i in dist.columns])
    elif check == 'media':
        group = sample.split('_')[1]
        y_true = np.array([1 if i.split('_')[1] == sample.split('_')[1] else 0 for i in dist.columns])
        y_true[network_dist.columns.tolist().index(sample)] = 0
        y_false = np.array([1 if i.split('_')[1] != sample.split('_')[1] else 0 for i in dist.columns])
    else:
        print('Pass either genetics or media to check')
    
    a = dist.loc[sample,:].values[y_true==1]
    b = dist.loc[sample,:].values[y_false==1]
        
    if test == 'mw':
        res = scipy.stats.mannwhitneyu(a, b, use_continuity=True, alternative='less')
    elif test == 'tt':
        res = scipy.stats.ttest_ind(a, b, equal_var=True, alternative='less')
    else:
        print('test not recognized, choose mw or tt')
    
    return( res.statistic, res.pvalue, group)

# %% [code]
from scipy.spatial.distance import pdist, squareform
def get_distance_matrix(df, method = 'euclidean'):
    """Get distance matrix from a dataframe
    Args:
        df (pd.DataFrame): dataframe to compute the distance matrix
        method (str, optional): method to compute the distance matrix. Defaults to 'pearson'.

    Returns:
        pd.DataFrame: distance matrix
    """
    dist = pdist(df.values, method)
    
    return pd.DataFrame(squareform(dist), index = df.index, columns = df.index)
        

# %% [code]
# Read weights dataframe
#with open('../data/processed/sweet/GSE125162_all_pseudobulk_logcounts_weight.txt', 'r') as f:
#    weights = pd.read_csv(f, sep = '\t')
## weights.head()

# %% [code]
# random edges
#random_sweet = pd.read_csv('../data/processed/sweet/GSE125162_all_pseudobulk_logcounts_sweet_networks_1krandom.txt',sep = '\t')
#random_sweet.head()

#random_sweet_clean = random_sweet#.iloc[:,2:]
#random_sweet_clean.columns = [nets_fn[int(i.split('_')[-1])].split('/')[-1][:-4] if i.startswith('network') else i for i in random_sweet_clean.columns]
#random_sweet_clean.head()

# %% [markdown]
## Load the network

Here we assume that one already has a file where each row is an edge and every column is a sample.
Otherwise one can add a piece of code to generate this object.

Here is a list of networks that we want to test:
1. BONOBO sparse: bonobo edges sparsified
2. BONOBO top1k: bonobo top 1k edges by mean value
3. SWEET sparse: Edges sparsified by filtering SWEET Zscores
4. SWEET top1k: SWEET top 1k edges by mean value
5. LIONESS top 1k: LIONESS top 1K edges by mean value


Change the folder and file names accordingly to the files of interest.


# %% [code]
# Cleaned and pseudobulked data
params = {
    'nonzero' : {'yeast_expression' : '../data/processed/pseudobulk_nonzero_logcounts.tsv',\
               'output_folder' : '../results/new_pseudobulk_nonzero/'},\
    'perc02' : {'yeast_expression': '../data/processed/pseudobulk_perc02_logcounts.tsv',\
              'output_folder' : '../results/new_pseudobulk_perc02/'}
}
params

choice = 'nonzero'

yeast_expression = params[choice]['yeast_expression']
output_folder = params[choice]['output_folder']
network = 0

# %% [code]
output_folder

# %% [code]
# Choose network
import sys


network_name = 'bonobo_sparse'#'spcc_top1k'#'lioness_random'#'spcc_top1k'#'bonobo_top1k'#'bonobo_sparse'#'lioness_top1k'#'bonobo_sparse' #'sweet_top1k' 
results_folder = output_folder + 'clustering_performance/'+network_name+'/'
if os.path.isdir(results_folder) == False:
    if os.path.isdir(output_folder + 'clustering_performance/') == False:
        os.mkdir(output_folder + 'clustering_performance/')
    os.mkdir(results_folder)


if network_name == 'sweet_sparse':
    if choice == 'nonzero':
        network = pd.read_csv(output_folder + '/GSE125162_all_pseudobulk_logcounts_sweet_networks_sparse.txt', sep = '\t')
    else:
        network = pd.read_hdf(output_folder + 'sweet_sparse001.h5', key = 'sweet')
    #network = pd.read_csv('../data/processed/sweet/GSE125162_all_pseudobulk_logcounts_sweet_networks_sparse.txt', sep = '\t')
elif network_name == 'sweet_top1k': 
    if choice == 'nonzero':
        network = pd.read_csv(output_folder + '/GSE125162_all_pseudobulk_logcounts_sweet_networks_top1k.txt', sep = '\t')
    else:
        network = pd.read_hdf(output_folder + 'sweet_top1k.h5')
    #network = pd.read_csv('../data/processed/sweet/GSE125162_all_pseudobulk_logcounts_sweet_networks_top1k.txt', sep =
    #'\t')
elif network_name == 'sweet_random': 
    if choice == 'nonzero':
        pass
        #network = pd.read_csv(output_folder + '/GSE125162_all_pseudobulk_logcounts_sweet_networks_top1k.txt', sep = '\t')
    else:
        network = pd.read_hdf(output_folder + 'sweet_random1k.h5')
    #network = pd.read_csv('../data/processed/sweet/GSE125162_all_pseudobulk_logcounts_sweet_networks_top1k.txt', sep = '\t')
elif network_name == 'bonobo_sparse': 
    network = pd.read_hdf(output_folder + 'bonobo_sparse_001.h5')
elif network_name == 'bonobo_random': 
    network = pd.read_csv(output_folder + 'bonobo_random1k.csv')
elif network_name == 'bonobo_top1k': 
    network = pd.read_csv(output_folder+'bonobo_top1k.csv')
    #network = pd.read_csv('../../bonobo_paper_yeast/bonobo_top1k_from20230908_20240124/bonobo_top1k.csv')
    #network = pd.read_csv('inferelator/bonobo_top1k_20240124/bonobo_top1k.csv')
elif network_name == 'lioness_top1k': 
    network = pd.read_csv(output_folder+'lioness/networks/lioness_top1k.csv')
    #network = pd.read_csv('../../bonobo_paper_yeast/data/networks/lioness_top1k.csv')
elif network_name == 'lioness_random':
    network = pd.read_csv(output_folder+'lioness/networks/lioness_random1k.csv')
elif network_name == 'spcc_top1k':
    network = pd.read_csv(output_folder+'networks/inferelator_spcc_top1k.csv')
    #network = pd.read_csv('../../bonobo_paper_yeast/inferelator_spcc_top1k.csv')
elif network_name == 'spcc_random':
    network = pd.read_csv(output_folder+'networks/inferelator_spcc_random1k.csv')
## Just for different bonobo thresholds
elif network_name == 'bonobo_sparse_01':
    if choice == 'nonzero':
        network = pd.read_hdf(output_folder + 'bonobo_sparse_01.h5')    
elif network_name == 'bonobo_sparse_005':
    if choice == 'nonzero':
        network = pd.read_hdf(output_folder + 'bonobo_sparse_005.h5')   
elif network_name == 'spcc_top1k_old':
    network = pd.read_csv(output_folder+'networks/old_spcc_top1k.csv') 
else:
    sys.exit('Network (%s) not recognized' %network_name)
network.head()

# %% [code]
results_folder

# %% [markdown]
## Correlation 

# %% [code]
# Compute correlation matrix
# we need to select the data only, removing the index values
sns.set_context('paper')
network_corr = network.iloc[:,2:].dropna(axis = 0).corr()
g1 = sns.clustermap(network_corr, cmap = 'jet', xticklabels = False, yticklabels = 1, figsize = (20,20))
g1.figure.savefig(results_folder + 'network_correlation.pdf', bbox_inches = 'tight')

# %% [markdown]
#### Compute ROC between Peearson and binary labels by both media and genetics


# %% [code]
results_folder

# %% [code]
# Let's check the individual networks and their correlation for genetics
corr_performance = pd.DataFrame(columns = ['sample','auc', 'check', 'tpr', 'fpr', 'th', 'group'])
for s in network.columns[2:]:
    for ccc in ['genetics', 'media']:
        tpr, fpr, th, auc, group = get_roc_correlation(network_corr, s, check = ccc)
        # For each sample compute the ROC between the correlation values and the true values
        df_temp = pd.DataFrame(data = [[s, auc, ccc, tpr, fpr, th, group]], columns = ['sample', 'auc', 'check', 'tpr', 'fpr', 'th', 'group'])
        corr_performance = pd.concat([corr_performance, df_temp], axis = 0)

corr_performance['network'] = network_name

# Save network
corr_performance.to_csv(results_folder + 'network_correlation_performance.csv', index = False)


# %% [code]
media_color = '#d6604d'
genetics_color = "#4393c3"

sns.set_theme(style="whitegrid")

g1 = sns.catplot(data = corr_performance.sort_values(by = 'check'), x = 'group', y = 'auc', hue = 'check', 
                 kind = 'violin', 
                 aspect = 2, 
                 hue_order=['media', 'genetics'], palette = [media_color, genetics_color])
# rotate xtick labels
g1.set_xticklabels(rotation=90)
# add horizontal grid lines
g1.ax.yaxis.grid(True)
# Add y axis line for 0.5
g1.ax.axhline(0.5, ls = '--',lw= 2, color = 'red', alpha = 0.5)
# Add title
g1.ax.set_title(network_name)
# Save figure
g1.fig.savefig(results_folder + 'network_correlation_performance.pdf', bbox_inches = 'tight')

# %% [code]


def make_pretty(styler):
    styler.set_caption("Performance of the correlation between networks")
    #styler.format(rain_condition)
    #styler.format_index(lambda v: v.strftime("%A"))
    styler.background_gradient(axis=None, vmin=-1, vmax=1, cmap="RdBu_r")
    return styler

corr_performance.groupby(['check', 'group']).describe().iloc[:,1:].\
    style.pipe(make_pretty).\
    to_latex(results_folder + 'network_correlation_performance_describe.tex', convert_css=True)

# %% [markdown]
## Distance performance

# %% [code]
# Let's check the individual networks and their distance for genetics and media
import scipy
dist_performance = pd.DataFrame(columns = ['sample','test', 'check', 'stat', 'pval', 'group', 'method'])

for method in ['euclidean', 'cosine']:
    network_dist = get_distance_matrix(network.iloc[:,2:].dropna(axis = 0).T, method = method)
    for s in network.columns[2:]:
        for ccc in ['genetics', 'media']:
            for test in ['mw']:
                stat, p , group = get_pdist_test(network_dist, s, check = ccc, test = test)
                # For each sample compute the ROC between the correlation values and the true values
                df_temp = pd.DataFrame(data = [[s, test, ccc, stat, p,  group, method]], columns = ['sample','test', 'check', 'stat', 'pval', 'group', 'method'])
                dist_performance = pd.concat([dist_performance, df_temp], axis = 0)


dist_performance['network'] = network_name

# Save network
dist_performance.to_csv(results_folder + 'network_distance_performance.csv', index = False)

# %% [code]
dist_performance

# %% [code]
media_color = '#d6604d'
genetics_color = "#4393c3"

sns.set_theme(style="whitegrid")

g1 = sns.catplot(data = dist_performance.sort_values(by = 'check'), y = 'group', x = 'stat', hue = 'check', 
                 kind = 'violin', 
                 aspect = 1, 
                 hue_order=['media', 'genetics'], palette = [media_color, genetics_color], 
                 col = 'method', 
                 row = 'test')

# rotate xtick labels
#g1.set_xticklabels(rotation=90)
# add horizontal grid lines
#g1.ax.yaxis.grid(True)
# Add y axis line for 0.5
#g1.ax.axhline(0.5, ls = '--',lw= 2, color = 'red', alpha = 0.5)
g1.fig.savefig(results_folder + 'network_distance_performance.pdf', bbox_inches = 'tight')

# %% [code]
results_folder

# %% [markdown]
## Clustering performance

# %% [code]
# First we need to get a dataframe with samples on rows and edges on columns

network.index = network.gene1 + '_' + network.gene2
df = network.fillna(0).iloc[:,2:].T
#df = network.dropna(axis = 0 ).iloc[:,2:].T
df

# %% [code]
# We need to get a dataframe with the labels for each sample
# genetics labels are labels between 0 and 11 (12 total)
# media labels are labels between 0 and 10 (11 total)

df_labels = pd.DataFrame(data = [df.index.tolist(), df.index.str.split('_').str[0].tolist(), df.index.str.split('_').str[1].tolist()], index = ['sample', 'genetics', 'media']).T
df_labels['label_genetics'] = df_labels['genetics'].map({i[1]: i[0] for i in (df_labels.groupby(['genetics']).count().reset_index().sort_values(by = 'sample', ascending = False).iloc[:,:1]).itertuples()})
df_labels['label_media'] = df_labels['media'].map({i[1]: i[0] for i in (df_labels.groupby(['media']).count().reset_index().sort_values(by = 'sample', ascending = False).iloc[:,:1]).itertuples()})
#df_labels = df_labels.sort_values(by = 'label_media').set_index('sample')
df_labels


# %% [markdown]
#### Clustering and performance

# %% [code]
# Select the number of clusters
nc = 14

# %% [code]
df_labels

# %% [code]
# kmeans clustering
from sklearn.cluster import KMeans
est = KMeans(n_clusters=nc) # we pass two more clusters  
est.fit(df)
kmeans_labels = est.labels_
df_kmeans = get_clustering_scores(df_labels['label_media'].values, df_labels['label_genetics'].values, kmeans_labels, method_label = 'kmeans')

# %% [code]
# Spectral clustering
from sklearn.cluster import SpectralClustering
sc = SpectralClustering(nc,  n_init=10, assign_labels='discretize')
sc.fit_predict(df)  

df_spectral = get_clustering_scores(df_labels['label_media'].values, df_labels['label_genetics'].values, sc.labels_, method_label = 'spectral')

# %% [code]
df_spectral

# %% [code]
from sklearn.cluster import DBSCAN

if False:
    sparse_corr = df.T.corr()

    db = DBSCAN(eps=5, min_samples=2,metric= 'precomputed' ).fit(sparse_corr)
    labels = db.labels_

    # Number of clusters in labels, ignoring noise if present.
    n_clusters_ = len(set(labels)) - (1 if -1 in labels else 0)
    n_noise_ = list(labels).count(-1)

    df_dbscan = get_clustering_scores(df_labels['label_media'].values, df_labels['label_genetics'].values, labels, method_label = 'dbscan')

    print(n_clusters_, n_noise_)

# %% [code]
# Agglomerative clustering
from sklearn.cluster import AgglomerativeClustering
df_ac = pd.DataFrame()
for link in ['ward']:
    ac = AgglomerativeClustering(n_clusters=nc, linkage=link)
    ac.fit_predict(df)  

    df_ac_temp = get_clustering_scores(df_labels['label_media'].values, df_labels['label_genetics'].values, ac.labels_, method_label = 'ac_'+link)
    df_ac = pd.concat([df_ac, df_ac_temp], axis = 0)

# %% [code]
# Concatenate all tables and save
if network_name.startswith('lioness'):
    clustering_performance = pd.concat([df_kmeans, df_ac], axis = 0)
else:
    clustering_performance = pd.concat([df_kmeans, df_spectral, df_ac], axis = 0)
clustering_performance.to_csv(results_folder + 'clustering_performance.csv', index = False)

# %% [code]
clustering_performance

# %% [code]
sns.set_context('paper')
g1 = sns.catplot(data = clustering_performance.reset_index(), 
            col = 'metric', 
            y = 'value', 
            hue = 'check',
            x = 'clustering_method', 
            kind = 'bar', 
            aspect = 1.5,
            height=3, 
            col_wrap = 2,
            sharey = False, 
            hue_order = ['media', 'genetics'],
            palette = [media_color, genetics_color], )

# add title
g1.fig.suptitle(network_name)
plt.tight_layout()

# Save figure
g1.savefig(results_folder + 'clustering_performance.pdf', bbox_inches = 'tight')

# %% [code]


# %% [markdown]
### Extra


# %% [code]


# %% [code]
old_spcc = pd.read_csv('../results/pseudobulk_nonzero/old_spcc_top1k.csv')
old_spcc

# %% [code]
old_spcc[(old_spcc['gene1']=='YOL077C') & (old_spcc['gene2']=='YEL026W')]

# %% [code]
new_spcc = pd.read_csv('../results/pseudobulk_nonzero/networks/inferelator_spcc_top1k.csv')
new_spcc

# %% [code]
new_spcc

# %% [code]
old_spcc['edge'] = old_spcc.gene1 + '_' + old_spcc.gene2
old_spcc.set_index('edge', inplace = True)
new_spcc['edge'] = new_spcc.gene1 + '_' + new_spcc.gene2
new_spcc.set_index('edge', inplace = True)

len(old_spcc.index.tolist())
len(new_spcc.index.tolist())
len(set(old_spcc.index.tolist()).intersection(new_spcc.index.tolist()))

common = list(set(old_spcc.index.tolist()).intersection(new_spcc.index.tolist()))

# %% [code]
old_spcc.loc[common,:]

# %% [code]
new_spcc.loc[common,:]

# %% [code]
(old_spcc.loc[common,:].iloc[:,2:] == new_spcc.loc[common,:].iloc[:,2:]).sum()

# %% [code]
old_spcc.loc[common,'dal81_MinimalEtOH']

# %% [code]
new_spcc.loc[common,'dal81_MinimalEtOH']

# %% [code]
a = old_spcc.loc[common,'dal81_MinimalEtOH'][new_spcc.loc[common,'dal81_MinimalEtOH']!=old_spcc.loc[common,'dal81_MinimalEtOH']].values

# %% [code]
a

# %% [code]
b = new_spcc.loc[common,'dal81_MinimalEtOH'][new_spcc.loc[common,'dal81_MinimalEtOH']!=old_spcc.loc[common,'dal81_MinimalEtOH']].values

# %% [code]
b

# %% [code]
sns.scatterplot(x = old_spcc.iloc[:, 2:].sum(axis= 1)[:500],y = new_spcc.iloc[:, 2:].sum(axis= 1)[:500])

# %% [code]
sns.scatterplot(x = old_spcc.iloc[:, 2:].sum(axis= 1)[-500:],y = new_spcc.iloc[:, 2:].sum(axis= 1)[-500:])

# %% [code]
plt.plot(old_spcc.iloc[:, 2:].sum(axis= 1) - new_spcc.iloc[:, 2:].sum(axis= 1))

# %% [code]
a*100000000000, b*100000000000

# %% [code]
new_spcc[(new_spcc['gene1']=='YOL077C') & (new_spcc['gene2']=='YEL026W')].loc[:,['dal80_AmmoniumSulfate','dal80_CStarve','dal80_Glutamine']]

# %% [code]
old_spcc[(old_spcc['gene1']=='YOL077C') & (old_spcc['gene2']=='YEL026W')].loc[:,['dal80_AmmoniumSulfate','dal80_CStarve','dal80_Glutamine']]

# %% [code]
### Check inferelator SPCC original networks


# %% [code]
old_dal80 = pd.read_hdf('../../old_inferelator_spcc_dal80.h5')

new_dal80 = pd.read_hdf('../results/pseudobulk_nonzero/networks/spcc/inferelator_spcc_dal80.h5')


# %% [code]
new_dal80

# %% [code]
old_dal80

# %% [code]
for iii in np.arange(len(new_dal80.columns)-2):
    print((np.isclose(new_dal80.iloc[:,iii+2].values, old_dal80.iloc[:,iii+2].values)).sum())
    print((new_dal80.iloc[:,iii+2].values==old_dal80.iloc[:,iii+2].values).sum())

# %% [code]
new_sum = new_dal80.iloc[:,2:].sum(axis = 1).sort_values()
old_sum = old_dal80.iloc[:,2:].sum(axis = 1).sort_values()

# %% [code]
len(set(new_sum.index[:1000].tolist()).intersection(old_sum.index[:1000].tolist()))

# %% [code]
sns.scatterplot(x = new_sum.index[:1000], y = old_sum.index[:1000])
sns.scatterplot(x = new_sum.index[-1000:], y = old_sum.index[-1000:])

# %% [code]


# %% [code]
sns.histplot((new_dal80.iloc[:,2:].values-old_dal80.iloc[:,2:].values).flatten())

# %% [code]
new_dal80.iloc[:,iii+2].values

# %% [code]
