# Supplementary material for: Bayesian inference of sample-specific coexpression networks
Source: Genome Res. 2024 Sep;34(9):1397–410. doi: 10.1101/gr.279117.124 (PMC11529861; doi:10.1101/gr.279117.124)
Supplement: Supplement 2 [file Supplemental_Code.zip › bonobo_src_supplement/yeast_src_20240603/compare_tests_gcn4.ipynb]

# %% [code]
## Compare tests
import pandas as pd
import numpy as np
import matplotlib.pyplot as plt
import seaborn as sns
import scipy.stats as stats

# %% [code]
#dftests = pd.DataFrame()
#for method in ['bonobo','spcc','sweet','lioness']:
#    dt = pd.read_csv('../results/pseudobulk_perc02/'+ 'gcn4_'+ method + '/'+ method+'_all_tests.tsv', sep='\t')
#    dt['method'] = method
#    dftests = pd.concat([dftests,dt ], axis=0)

# %% [code]
dftests = pd.DataFrame()
for method in ['spcc','bonobo','lioness','sweet']:#['bonobo','spcc','sweet','lioness']:
    #results_folder + method+'_genomedia_tests_toponly.tsv'
    dt = pd.read_csv('../results/pseudobulk_perc02/'+ 'gcn4_'+ method + '/'+ method+'_genomedia_topmedia_tests_toponly.tsv', sep='\t')
    #dt = pd.read_csv('../results/pseudobulk_perc02/'+ 'gcn4_'+ method + '/'+ method+'_genomedia_topwt_tests_toponly.tsv', sep='\t')
    
    dt['method'] = method
    dftests = pd.concat([dftests,dt ], axis=0)

# %% [code]
results_folder = '../results/pseudobulk_perc02/'+ 'gcn4_genomedia_topwt_toponly_'

# %% [code]
dftests['logp_wilk'] = -np.log10(dftests['pval_wilk'])
dftests['logp_ks_other'] = -np.log10(dftests['pval_ks_other'])
dftests['logp_ks'] = -np.log10(dftests['pval_ks'])
dftests

# %% [code]
dftests.to_csv(results_folder + 'all_methods.tsv', sep='\t', index=False)

# %% [code]
dftests[dftests['k_edges']==50]

# %% [code]

#g1 = sns.catplot(data=dftests[dftests['gene1']=='all_edges'], x='perturbation', y='pval_wilk', hue = 'method', kind = 'bar', col = 'k_edges')
#g2 = sns.catplot(data=dftests[dftests['gene1']=='all_edges'], x='perturbation', y='pval_ks', hue = 'method', kind = 'bar', col = 'k_edges')
#g3 = sns.catplot(data=dftests[dftests['gene1']=='all_edges'], x='perturbation', y='logp_ks_other', hue = 'method', kind = 'bar')
#g1.fig.savefig(results_folder + 'all_edges_tests_wilk_pairedwt.pdf')
#g2.fig.savefig(results_folder + 'all_edges_tests_ks_wt.pdf')
#g3.fig.savefig(results_folder + 'all_edges_tests_ks_other.pdf')

# %% [code]
#f, ax = f,ax = plt.subplots(1,figsize = (10,10))
#hue_order = ['bonobo','spcc','sweet','lioness']
#sns.catplot(data=dftests, y='perturbation', x='pval_ks_other', hue='method', dodge=True, kind = 'box', aspect = .5, height=5, col = 'k_edges', hue_order = hue_order)
#sns.catplot(data=dftests, y='perturbation', x='pval_ks', hue='method', dodge=True, kind = 'box', aspect = .5, height=5, col = 'k_edges', hue_order=hue_order)
#sns.catplot(data=dftests, y='perturbation', x='pval_wilk', hue='method', dodge=True, kind = 'box', aspect = .5, height=5, col = 'k_edges', hue_order=hue_order)

# %% [code]
#f, ax = f,ax = plt.subplots(1,3,figsize = (15,8))
#th = 0.05
#k = 50
#datak = dftests[dftests['k_edges']==k]
#sns.countplot(data=datak[datak['pval_ks_other']<th], y='perturbation', hue='method', dodge=True,stat = 'count', ax=ax[0])
#sns.countplot(data=datak[datak['pval_ks']<th], y='perturbation', hue='method', dodge=True,stat = 'count', ax=ax[1])
#sns.countplot(data=datak[datak['pval_wilk']<th], y='perturbation', hue='method', dodge=True,stat = 'count', ax=ax[2])
#f.savefig(results_folder + 'count_significant_th01_tests.pdf')

# %% [code]
#nsig = datak[datak['pval_ks_other']<th].groupby(['perturbation','method']).size().unstack()
#nsig

# %% [code]
# kolmogorov smirnov test

#for i in nsig.columns:
#    for j in nsig.columns:
#        if i!=j:
#            print(i,j)
#            print(stats.wilcoxon(nsig[i],nsig[j], alternative = 'greater'))


# %% [markdown]
dftests

# %% [code]


# %% [code]
th = 0.05

df_f1 = []
for kkk in dftests['k_edges'].unique():
    datak = dftests[dftests['k_edges']==kkk]
    datak = datak[datak['gene1']!='all_edges']
    for ppp,tab0 in datak.groupby('perturbation'):
        for meth,tab in tab0.groupby('method'):
            print(meth)
            print(ppp)
            tab_same = tab[tab['gene1']==tab['perturbation']]
            tab_diff = tab[tab['gene1']!=tab['perturbation']]
            eval_TP  = len(tab_same[tab_same['pval_ks']<th])/len(tab_same)
            eval_FP = len(tab_diff[tab_diff['pval_ks']<th])/len(tab_diff)
            # Compute F1 score = TP / [TP + 0.5*(FP + FN)]
            # false positive = 1-TN
            eval_TN = 1-eval_FP
            # false negative = 1-TP
            eval_FN = 1-eval_TP
            F1 = eval_TP / (eval_TP + 0.5*(eval_FP + eval_FN))
            print(kkk,ppp, meth, F1)
            # add results to df_f1
            df_f1.append([kkk,ppp,meth,F1, eval_TP, eval_FP])
            
            
    
    
    

# %% [code]
df_f1 = pd.DataFrame(data = df_f1, columns = ['k_edges','perturbation','method','f1','tp','fp'])
#df_f1.to_csv(results_folder + 'all_f1.tsv', sep='\t', index=False)

# %% [code]
df_f1

# %% [code]


# %% [code]
sns.set_context('notebook', font_scale = 1.2)
g1 = sns.catplot(data = df_f1, col = 'k_edges', y = 'f1', x='perturbation', hue = 'method', kind = 'point')
# rotate xticks
g1.set_xticklabels(rotation = 45)
g1.fig.savefig('../results/f1_comparisons.pdf')

# %% [code]
sns.catplot(data = df_f1, col = 'k_edges', x = 'f1', y='perturbation', hue = 'method', kind = 'bar')
