# Supplementary material for: Bayesian inference of sample-specific coexpression networks
Source: Genome Res. 2024 Sep;34(9):1397–410. doi: 10.1101/gr.279117.124 (PMC11529861; doi:10.1101/gr.279117.124)
Supplement: Supplement 2 [file Supplemental_Code.zip › bonobo_src_supplement/yeast_src_20240603/comparison_clustering_performance_new.ipynb]

# %% [code]
import pandas as pd
import numpy as np
import matplotlib.pyplot as plt
import seaborn as sns
import scipy.stats as stats
import os

# %% [markdown]
use this for paper

# %% [markdown]
## Compute the clustering performance for all methods

# %% [code]
# Cleaned and pseudobulked data
params = {
    'nonzero' : {'yeast_expression' : '../data/processed/pseudobulk_nonzero_logcounts.tsv',\
               'output_folder' : '../results/pseudobulk_nonzero/'},\
    'perc02' : {'yeast_expression': '../data/processed/pseudobulk_perc02_logcounts.tsv',\
              'output_folder' : '../results/pseudobulk_perc02/'}
}
params

choice = 'perc02'

yeast_expression = params[choice]['yeast_expression']
output_folder = params[choice]['output_folder']+'clustering_performance/'

dictionary_comparison = {
    'bonobo_top1k': output_folder+'bonobo_top1k/',
    'bonobo_sparse' : '../results/new_pseudobulk_%s/clustering_performance/bonobo_sparse/' %choice,
    #'bonobo_random': output_folder+'/bonobo_random/',
    'sweet_top1k' : output_folder+'sweet_top1k/',
    'sweet_sparse' : output_folder+'sweet_sparse/',
    #'sweet_random' : output_folder+'sweet_random/', # perc02 this is available
    'lioness_top1k' : output_folder+'lioness_top1k/',
    'spcc_top1k' : output_folder + 'spcc_top1k/',
    #'spcc_random' : output_folder + 'spcc_random/',
    #'lioness_random':output_folder+'lioness_random/'
}

params[choice]['output_folder'] = '../results/new_pseudobulk_%s/' %choice

if os.path.exists(params[choice]['output_folder']+'clustering_performance/comparison') == False: 
    os.mkdir(params[choice]['output_folder']+'clustering_performance/comparison')
    os.mkdir(params[choice]['output_folder']+'clustering_performance/comparison/figures')
    os.mkdir(params[choice]['output_folder']+'clustering_performance/comparison/tables')
    
results_figures = params[choice]['output_folder']+'clustering_performance/comparison/figures/'
results_tables = params[choice]['output_folder']+'clustering_performance/comparison/tables/'

# %% [code]
results_figures

# %% [code]
method_order = ['bonobo_top1k', 'bonobo_sparse', 'sweet_top1k', 'sweet_sparse', 'lioness_top1k', 'spcc_top1k', 'spcc_random']
#method_palette = ['#fb9a99', '#e31a1c', '#a6cee3', '#1f78b4', '#b2df8a', '#6a3d9a', '#6a3d1d']
#method_order = ['bonobo_random', 'bonobo_sparse', 'sweet_random', 'sweet_sparse', 'lioness_random',  'spcc_random']

bonobo_sparse_color = '#e31a1c'
bonobo_top1k_color = '#fb9a99'
sweet_sparse_color = '#1f78b4'
sweet_top1k_color = '#a6cee3'
lioness_top1k_color = '#b2df8a'
lioness_sparse_color = '#33a02c'
spcc_sparse_color = '#6a3d9a'
spcc_random_color = '#6a3d1d'

# %% [markdown]


# %% [markdown]
## Network Correlation

# %% [code]
dictionary_comparison.items()

# %% [code]
# Load the correlation performance data
fn_correlation = 'network_correlation_performance.csv'
perf_correlation = pd.DataFrame()
for i,val in dictionary_comparison.items():
    with open(val+fn_correlation, 'r') as f:
        temp = pd.read_csv(f)
        temp['method'] = i
    perf_correlation = pd.concat([perf_correlation, temp], axis=0)
perf_correlation

# %% [code]
# Split column
perf_correlation['method_choice'] = perf_correlation.method.str.split('_').str[0]
perf_correlation['gene_choice'] = perf_correlation.method.str.split('_').str[1]
perf_correlation.head()

# %% [code]
perf_correlation.to_csv(results_tables+'correlation_performance_all.csv')

# %% [code]
results_figures

# %% [code]
# Plot the performance

sweet_color = '#377eb8'
bonobo_color = "#e41a1c"
lioness_color = '#4daf4a'


sns.set_theme(style="darkgrid")
sns.set_context("notebook")

g1 = sns.catplot(data = perf_correlation.sort_values(by = 'check'), x = 'group', y = 'auc', hue = 'method_choice', row = 'gene_choice',
                 kind = 'violin', 
                 width = .7,
                 aspect = 2.5, palette = [sweet_color, bonobo_color, lioness_color, spcc_sparse_color], linewidth = .5, cut = 0, fill = False)#, cut = 0)
# rotate xtick labels
g1.set_xticklabels(rotation=90)

#for ax in g1.axes.flatten():
#    for c in ax.collections:
        #c.set_edgecolor(c.get_facecolor())

xticks = g1.axes.flat[0].get_xticks()
# add horizontal grid lines
for ax in g1.axes.flat:
    ax.yaxis.grid(True)
    ax.axhline(0.5, ls = '--',lw= 2, color = 'red', alpha = 0.5)
    ax.axvline(11.5,lw= 1, color = 'k', alpha = 0.5)
    ax.tick_params(labelbottom=True)
    ax.annotate('Genotype', xy=(4, 1), xytext=(4, .9), fontsize=14, color = '#636363')
    ax.annotate('Media', xy=(16, .1), xytext=(16, .1), fontsize=14, color = '#636363')
    
    
plt.tight_layout()

sns.move_legend(g1, "upper left", bbox_to_anchor=(1, 1), title='Network', )

#g1.ax.yaxis.grid(True)
# Add y axis line for 0.5
#g1.ax.axhline(0.5, ls = '--',lw= 2, color = 'red', alpha = 0.5)
g1.fig.savefig(results_figures + 'network_correlation_performance.pdf', bbox_inches = 'tight')

# %% [code]
perf_correlation[perf_correlation.check == 'media'].group.unique()
media_label_dictionary = {
    'MinimalGlucose':'Minimal\nGlucose',
    'YPDDiauxic':'YPD\nDiauxic',
    'YPD':'YPD', 'YPDRapa':'YPD\nRapa', 'MinimalEtOH':'Minimal\nEtOH',
       'Glutamine':'Glutamine', 'AmmoniumSulfate':'Ammonium\nSulfate', 'YPEtOH':'YPEtOH', 'Proline':'Proline', 'CStarve':'CStarve',
       'Urea':'Urea'
}

# %% [markdown]
### Analysis in the paper, no random edges

# %% [code]
method_order = ['bonobo_top1k', 'bonobo_sparse', 'sweet_top1k', 'sweet_sparse', 'lioness_top1k', 'spcc_top1k', 'spcc_random']
method_palette = ['#fb9a99', '#e31a1c', '#a6cee3', '#1f78b4', '#b2df8a', '#6a3d9a', '#6a3d1d']


bonobo_sparse_color = '#e31a1c'
bonobo_top1k_color = '#fb9a99'
sweet_sparse_color = '#1f78b4'
sweet_top1k_color = '#a6cee3'
lioness_top1k_color = '#b2df8a'
lioness_sparse_color = '#33a02c'
spcc_sparse_color = '#6a3d9a'
spcc_random_color = '#6a3d1d'

# %% [code]
# Plot the performance

method_order = ['bonobo_top1k', 'bonobo_sparse', 'sweet_top1k', 'sweet_sparse', 'lioness_top1k', 'spcc_top1k']

#method_order = ['bonobo_random', 'bonobo_sparse', 'sweet_random', 'sweet_sparse', 'lioness_random', 'spcc_random']
perf_correlation_original = perf_correlation[perf_correlation.method.isin(method_order)]

sweet_color = '#377eb8'
bonobo_color = "#e41a1c"
lioness_color = '#4daf4a'


bonobo_color = '#f8776d'
bonobo_sparse_color = '#ffbab5'
lioness_color = '#7cae00'
spcc_color = '#00bfc4'
sweet_color = '#c77cff'
sweet_sparse_color = '#d3a9ff'


sns.set_theme(style="darkgrid")
sns.set_context("notebook")
sns.set(rc={'axes.facecolor':'#EBEBEB'})


f, ax = plt.subplots(2, 1, figsize = (10, 8))

sns.violinplot(data = perf_correlation_original[perf_correlation_original.check == 'genetics'].sort_values(by = 'auc', ascending = False), 
                            y = 'auc', x = 'group', hue = 'method', ax = ax[0],
                            #xmin = 0, xmax = 1, 
                            cut = 0, linewidth = 1, scale = 'width', inner = 'quartile',
                            width = .7,
                            hue_order = ['bonobo_top1k', 'bonobo_sparse', 'sweet_top1k', 'sweet_sparse','lioness_top1k', 'spcc_top1k'],
                            palette = [bonobo_color, bonobo_sparse_color, sweet_color, sweet_sparse_color, lioness_color, spcc_color]
                            )

sns.violinplot(data = perf_correlation_original[perf_correlation_original.check == 'media'].sort_values(by = 'auc', ascending = False), 
                            y = 'auc', x = 'group', hue = 'method', ax = ax[1],
                            width = .7,
                            #xmin = 0, xmax = 1, 
                            cut = 0, linewidth = 1, scale = 'width', inner = 'quartile',
                            hue_order = ['bonobo_top1k', 'bonobo_sparse', 'sweet_top1k', 'sweet_sparse','lioness_top1k', 'spcc_top1k'],
                            palette = [bonobo_color, bonobo_sparse_color, sweet_color, sweet_sparse_color, lioness_color, spcc_color]
                            )


# rotate xtick labels
#g1.set_xticklabels(rotation=90)

#for ax in g1.axes.flatten():
#    for c in ax.collections:
        #c.set_edgecolor(c.get_facecolor())

xticks = g1.axes.flat[0].get_xticks()
# add horizontal grid lines
for axis in ax:
    axis.set_ylim(0, 1.1)
    axis.xaxis.grid(True)
    axis.axhline(0.5, ls = '--',lw= 2, color = 'red', alpha = 0.5)
    axis.set_xlabel('')
    #axis.tick_params(labelbottom=True)
    #axis.annotate('Genotype', xy=(4, 1), xytext=(4, .9), fontsize=14, color = '#636363')
    #axis.annotate('Media', xy=(16, .1), xytext=(16, .1), fontsize=14, color = '#636363')
    #axis.set_ylim(-1, 1)

ax[0].set_title('Genetics')
ax[1].set_title('Media')

ax[1].set_xticklabels([media_label_dictionary[i.get_text()] for i in ax[1].get_xticklabels()])
    
plt.tight_layout()

sns.move_legend(g1, "upper left", bbox_to_anchor=(1, 1), title='Network', )

#g1.ax.yaxis.grid(True)
# Add y axis line for 0.5
#g1.ax.axhline(0.5, ls = '--',lw= 2, color = 'red', alpha = 0.5)
f.savefig(results_figures + 'network_correlation_performance_ggplotcolors.pdf', bbox_inches = 'tight')

# %% [markdown]
## Now with random edges

# %% [code]
# Plot the performance

method_order = ['bonobo_top1k', 'bonobo_sparse', 'bonobo_random','sweet_top1k', 'sweet_sparse', 'sweet_random', 'lioness_top1k','lioness_random', 'spcc_top1k', 'spcc_random']
perf_correlation_random = perf_correlation[perf_correlation.method.isin(method_order)]

sweet_color = '#377eb8'
bonobo_color = "#e41a1c"
lioness_color = '#4daf4a'


bonobo_color = '#f8776d'
bonobo_sparse_color = '#ffbab5'
bonobo_random_color = '#f51707'
lioness_color = '#7cae00'
spcc_color = '#00bfc4'
sweet_color = '#c77cff'
sweet_sparse_color = '#d3a9ff'
sweet_random_color = '#dfcfff'
lioness_random_color = '#b2df8a'
spcc_random_color = '#b2ebed'

color_order = [bonobo_color, bonobo_sparse_color, bonobo_random_color, sweet_color, sweet_sparse_color, sweet_random_color, lioness_color, lioness_random_color, spcc_color, spcc_random_color]

sns.set_theme(style="darkgrid")
sns.set_context("notebook")
sns.set(rc={'axes.facecolor':'#EBEBEB'})


f, ax = plt.subplots(2, 1, figsize = (10, 8))

sns.violinplot(data = perf_correlation_random[perf_correlation_random.check == 'genetics'].sort_values(by = 'auc', ascending = False), 
                            y = 'auc', x = 'group', hue = 'method', ax = ax[0],
                            #xmin = 0, xmax = 1, 
                            cut = 0, linewidth = 1, scale = 'width', inner = 'quartile',
                            width = .7,
                            hue_order = method_order,
                            palette = color_order
                            )

sns.violinplot(data = perf_correlation_random[perf_correlation_random.check == 'media'].sort_values(by = 'auc', ascending = False), 
                            y = 'auc', x = 'group', hue = 'method', ax = ax[1],
                            width = .7,
                            #xmin = 0, xmax = 1, 
                            cut = 0, linewidth = 1, scale = 'width', inner = 'quartile',
                            hue_order = method_order,
                            palette = color_order
                            )


# rotate xtick labels
#g1.set_xticklabels(rotation=90)

#for ax in g1.axes.flatten():
#    for c in ax.collections:
        #c.set_edgecolor(c.get_facecolor())

xticks = g1.axes.flat[0].get_xticks()
# add horizontal grid lines
for axis in ax:
    #axis.set_ylim(0, 1.1)
    axis.xaxis.grid(True)
    axis.axhline(0.5, ls = '--',lw= 2, color = 'red', alpha = 0.5)
    axis.set_xlabel('')
    #axis.tick_params(labelbottom=True)
    #axis.annotate('Genotype', xy=(4, 1), xytext=(4, .9), fontsize=14, color = '#636363')
    #axis.annotate('Media', xy=(16, .1), xytext=(16, .1), fontsize=14, color = '#636363')
    #axis.set_ylim(-1, 1)

ax[0].set_title('Genetics')
ax[1].set_title('Media')

ax[1].set_xticklabels([media_label_dictionary[i.get_text()] for i in ax[1].get_xticklabels()])
    
plt.tight_layout()

sns.move_legend(ax[0], "upper left", bbox_to_anchor=(1, 1), title='Network', )
sns.move_legend(ax[1], "upper left", bbox_to_anchor=(1, 1), title='Network', )

#g1.ax.yaxis.grid(True)
# Add y axis line for 0.5
#g1.ax.axhline(0.5, ls = '--',lw= 2, color = 'red', alpha = 0.5)
f.savefig(results_figures + 'network_correlation_performance_ggplotcolors_withrandom.pdf', bbox_inches = 'tight')

# %% [markdown]
#### Use this to compare random edges only

# %% [code]
# # Plot the performance

# method_order = ['bonobo_random','sweet_random','lioness_random', 'spcc_random']
# perf_correlation_random = perf_correlation[perf_correlation.method.isin(method_order)]

# sweet_color = '#377eb8'
# bonobo_color = "#e41a1c"
# lioness_color = '#4daf4a'


# bonobo_color = '#f8776d'
# bonobo_sparse_color = '#ffbab5'
# bonobo_random_color = '#f51707'
# lioness_color = '#7cae00'
# spcc_color = '#00bfc4'
# sweet_color = '#c77cff'
# sweet_sparse_color = '#d3a9ff'
# sweet_random_color = '#f2e0ff'
# lioness_random_color = '#b2df8a'
# spcc_random_color = '#b2ebed'

# color_order = [bonobo_random_color,sweet_random_color, lioness_random_color, spcc_random_color]

# sns.set_theme(style="darkgrid")
# sns.set_context("notebook")
# sns.set(rc={'axes.facecolor':'#EBEBEB'})


# f, ax = plt.subplots(2, 1, figsize = (10, 8))

# sns.violinplot(data = perf_correlation_random[perf_correlation_random.check == 'genetics'].sort_values(by = 'auc', ascending = False), 
#                             y = 'auc', x = 'group', hue = 'method', ax = ax[0],
#                             #xmin = 0, xmax = 1, 
#                             cut = 0, linewidth = 1, scale = 'width', inner = 'quartile',
#                             width = .7,
#                             hue_order = method_order,
#                             palette = color_order
#                             )

# sns.violinplot(data = perf_correlation_random[perf_correlation_random.check == 'media'].sort_values(by = 'auc', ascending = False), 
#                             y = 'auc', x = 'group', hue = 'method', ax = ax[1],
#                             width = .7,
#                             #xmin = 0, xmax = 1, 
#                             cut = 0, linewidth = 1, scale = 'width', inner = 'quartile',
#                             hue_order = method_order,
#                             palette = color_order
#                             )


# # rotate xtick labels
# #g1.set_xticklabels(rotation=90)

# #for ax in g1.axes.flatten():
# #    for c in ax.collections:
#         #c.set_edgecolor(c.get_facecolor())

# xticks = g1.axes.flat[0].get_xticks()
# # add horizontal grid lines
# for axis in ax:
#     #axis.set_ylim(0, 1.1)
#     axis.xaxis.grid(True)
#     axis.axhline(0.5, ls = '--',lw= 2, color = 'red', alpha = 0.5)
#     axis.set_xlabel('')
#     #axis.tick_params(labelbottom=True)
#     #axis.annotate('Genotype', xy=(4, 1), xytext=(4, .9), fontsize=14, color = '#636363')
#     #axis.annotate('Media', xy=(16, .1), xytext=(16, .1), fontsize=14, color = '#636363')
#     #axis.set_ylim(-1, 1)

# ax[0].set_title('Genetics')
# ax[1].set_title('Media')

# ax[1].set_xticklabels([media_label_dictionary[i.get_text()] for i in ax[1].get_xticklabels()])
    
# plt.tight_layout()

# sns.move_legend(g1, "upper left", bbox_to_anchor=(1, 1), title='Network', )

# #g1.ax.yaxis.grid(True)
# # Add y axis line for 0.5
# #g1.ax.axhline(0.5, ls = '--',lw= 2, color = 'red', alpha = 0.5)
# f.savefig(results_figures + 'network_correlation_performance_ggplotcolors_randomonly.pdf', bbox_inches = 'tight')

# %% [markdown]
## Clustering performance

# %% [code]
# Load the correlation performance data
fn_correlation = 'clustering_performance.csv'
perf_clustering = pd.DataFrame()
for i,val in dictionary_comparison.items():
    with open(val+fn_correlation, 'r') as f:
        temp = pd.read_csv(f)
        temp['method'] = i
    perf_clustering = pd.concat([perf_clustering, temp], axis=0)
perf_clustering

# %% [code]
# Split column
perf_clustering['method_choice'] = perf_clustering.method.str.split('_').str[0]
perf_clustering['gene_choice'] = perf_clustering.method.str.split('_').str[1]
perf_clustering.head()
perf_clustering.to_csv(results_tables+'clustering_performance_all.csv')

# %% [code]
media_color = '#d6604d'
genetics_color = '#4393c3'

# %% [code]
sns.set_context('paper')
g1 = sns.catplot(data = perf_clustering[perf_clustering['gene_choice']=='top1k'],
            row = 'metric', 
            y = 'value', 
            hue = 'check',
            x = 'clustering_method', 
            kind = 'bar', 
            col = 'method_choice',
            #col_wrap = 2,
            aspect = 1.5,
            height=3, 
            sharey = True, 
            hue_order = ['media', 'genetics'],
            palette = [media_color, genetics_color], )

plt.tight_layout()
g1.savefig(results_figures + 'clustering_performance_top1k.pdf', bbox_inches = 'tight')

# %% [code]
sns.set_context('paper')
g1 = sns.catplot(data = perf_clustering[perf_clustering['gene_choice']=='sparse'],
            row = 'metric', 
            y = 'value', 
            hue = 'check',
            x = 'clustering_method', 
            kind = 'bar', 
            col = 'method_choice',
            #col_wrap = 2,
            aspect = 1.5,
            height=3, 
            sharey = True, 
            hue_order = ['media', 'genetics'],
            palette = [media_color, genetics_color], )

plt.tight_layout()
g1.savefig(results_figures + 'clustering_performance_sparse.pdf', bbox_inches = 'tight')

# %% [code]
#perf_clustering[perf_clustering['gene_choice']=='random']

# %% [code]
# sns.set_context('paper')
# g1 = sns.catplot(data = perf_clustering[perf_clustering['gene_choice']=='random'],
#             row = 'metric', 
#             y = 'value', 
#             hue = 'check',
#             x = 'clustering_method', 
#             kind = 'bar', 
#             col = 'method_choice',
#             #col_wrap = 2,
#             aspect = 1.5,
#             height=3, 
#             sharey = True, 
#             hue_order = ['media', 'genetics'],
#             palette = [media_color, genetics_color], )

# plt.tight_layout()
# g1.savefig(results_figures + 'clustering_performance_random.pdf', bbox_inches = 'tight')

# %% [code]

metric_dict = {'adjusted_rand_score':'ARI', 'adjusted_mutual_info_score':'AMI','completeness_score':'Completeness', 'fowlkes_mallows_score':'Fowlkes-\nMallows', }

# %% [code]
perf_clustering['metric_id'] = perf_clustering['metric']
perf_clustering['metric'] = perf_clustering['metric_id'].map(metric_dict)

# %% [code]
sns.set_context('notebook')
g1 = sns.catplot(data = perf_clustering[perf_clustering['gene_choice']=='sparse'],
            x = 'metric', 
            y = 'value', 
            row = 'check',
            col = 'clustering_method', 
            kind = 'bar', 
            hue = 'method_choice',
            #col_wrap = 2,
            aspect = 1.5,
            height=3, 
            sharey = True, 
            hue_order = ['bonobo', 'sweet'],
            palette = [bonobo_sparse_color, sweet_sparse_color], 
            
            )

#g1.axes.flat[0].set_xticklabels(['\n'.join(i.split('_')) for i in g1.axes.flat[0].get_xticklabels()])

# format the labels with f-strings
#for ax in g1.axes.flat:
#    ax.set_xticklabels([metric_dict[i.get_text()] for i in ax.get_xticklabels()])

sns.move_legend(g1, "upper left", bbox_to_anchor=(.90, .50), title='Network', )

plt.tight_layout()
g1.savefig(results_figures + 'clustering_performance_sparse_huemethod.pdf', bbox_inches = 'tight')

# %% [code]
sns.set_context('notebook')
g1 = sns.catplot(data = perf_clustering[perf_clustering['gene_choice']=='top1k'],
            x = 'metric', 
            y = 'value', 
            row = 'check',
            col = 'clustering_method', 
            kind = 'bar', 
            hue = 'method_choice',
            #col_wrap = 2,
            aspect = 1.5,
            height=3, 
            sharey = True, 
            hue_order = ['bonobo', 'sweet','lioness', 'spcc'],
            palette = [bonobo_color, sweet_color, lioness_color, spcc_color], 
            )


# format the labels with f-strings
#for ax in g1.axes.flat:
#    ax.set_xticklabels([metric_dict[i.get_text()] for i in ax.get_xticklabels()])

sns.move_legend(g1, "upper left", bbox_to_anchor=(.90, .50), title='Network', )


plt.tight_layout()
g1.savefig(results_figures + 'clustering_performance_top1k_huemethod.pdf', bbox_inches = 'tight')

# %% [code]
# sns.set_context('notebook')
# g1 = sns.catplot(data = perf_clustering[perf_clustering['gene_choice']=='random'],
#             x = 'metric', 
#             y = 'value', 
#             row = 'check',
#             col = 'clustering_method', 
#             kind = 'bar', 
#             hue = 'method_choice',
#             #col_wrap = 2,
#             aspect = 1.5,
#             height=3, 
#             sharey = True, 
#             hue_order = ['bonobo', 'sweet','lioness', 'spcc'],
#             palette = [bonobo_sparse_color, sweet_sparse_color, lioness_sparse_color, spcc_sparse_color], 
#             )


# # format the labels with f-strings
# #for ax in g1.axes.flat:
# #    ax.set_xticklabels([metric_dict[i.get_text()] for i in ax.get_xticklabels()])

# sns.move_legend(g1, "upper left", bbox_to_anchor=(.92, .50), title='Network', )


# plt.tight_layout()
# g1.savefig(results_figures + 'clustering_performance_random_huemethod.pdf', bbox_inches = 'tight')

# %% [markdown]
## Distnace measures

# %% [code]
# Load the correlation performance data

fn_correlation = 'network_distance_performance.csv'
perf_clustering = pd.DataFrame()
for i,val in dictionary_comparison.items():
    with open(val+fn_correlation, 'r') as f:
        temp = pd.read_csv(f)
        temp['distance'] = temp['method'].copy()
        temp['method'] = i
    perf_clustering = pd.concat([perf_clustering, temp], axis=0)
perf_clustering

# %% [code]
# Split column
perf_clustering['method_choice'] = perf_clustering.method.str.split('_').str[0]
perf_clustering['gene_choice'] = perf_clustering.method.str.split('_').str[1]
perf_clustering.head()
perf_clustering.to_csv(results_tables+'network_distance_performance_all.csv')

# %% [code]
perf_clustering

# %% [code]
perf_clustering = perf_clustering[perf_clustering['gene_choice']!='random']
perf_clustering['significant'] = 1*(perf_clustering['pval'] < (0.05/len(perf_clustering)))
perf_clustering

# %% [code]
perf_clustering.sort_values(by = ['sample','test', 'check', 'method','distance'])

# %% [code]
method_order = ['bonobo_top1k', 'bonobo_sparse', 'sweet_top1k', 'sweet_sparse', 'lioness_top1k', 'spcc_top1k']
method_palette = [bonobo_color, bonobo_sparse_color, sweet_color, sweet_sparse_color, lioness_color, spcc_color]
#method_palette = ['#fb9a99', '#e31a1c', '#a6cee3', '#1f78b4', '#b2df8a', '#6a3d9a']

# %% [code]
g1 = sns.catplot(data = perf_clustering[perf_clustering['significant']==1], y = 'group', hue = 'method', kind = 'count', aspect = .8,
            palette = method_palette, hue_order=method_order, col = 'distance')
g1.set_titles('Distance: {col_name}')
g1.set_xlabels('Number of significant samples')
g1.fig.savefig(results_figures + 'network_distance_performance_significant_samples.pdf', bbox_inches = 'tight')

# %% [code]
perf_clustering['significant'] = 1*(perf_clustering['pval'] < (0.05))
perf_clustering

g1 = sns.catplot(data = perf_clustering[perf_clustering['significant']==1], y = 'group', hue = 'method', kind = 'count', aspect = .8,
            palette = method_palette, hue_order=method_order, col = 'distance')
g1.set_titles('Distance: {col_name}')
g1.set_xlabels('Number of significant samples')
g1.fig.savefig(results_figures + 'network_distance_performance_significant_samples_nobonferroni.pdf', bbox_inches = 'tight')

# %% [code]
gperf = perf_clustering.groupby(['group', 'method','check','distance']).sum().reset_index()
gperf

# %% [markdown]
# Other possible analysis

# %% [markdown]
### Check the performance of different sparsity thresholds

# %% [code]
# Cleaned and pseudobulked data
params = {
    'nonzero' : {'yeast_expression' : '../data/processed/pseudobulk_nonzero_logcounts.tsv',\
               'output_folder' : '../results/new_pseudobulk_nonzero/'},\
    'perc02' : {'yeast_expression': '../data/processed/pseudobulk_perc02_logcounts.tsv',\
              'output_folder' : '../results/new_pseudobulk_perc02/'}
}
params

choice = 'nonzero'

yeast_expression = params[choice]['yeast_expression']
output_folder = params[choice]['output_folder']+'clustering_performance/'

dictionary_comparison = {
    'bonobo_sparse_001' : output_folder+'bonobo_sparse/',
    'bonobo_sparse_005': output_folder+'bonobo_sparse_005/',
    'bonobo_sparse_01' : output_folder+'bonobo_sparse_01/',
}

#os.makedirs(params[choice]['output_folder']+'new_clustering_performance/')
if os.path.exists(params[choice]['output_folder']+'clustering_performance/comparison_bonobo') == False: 
    os.mkdir(params[choice]['output_folder']+'clustering_performance/comparison_bonobo')
    os.mkdir(params[choice]['output_folder']+'clustering_performance/comparison_bonobo/figures')
    os.mkdir(params[choice]['output_folder']+'clustering_performance/comparison_bonobo/tables')
results_figures = params[choice]['output_folder']+'clustering_performance/comparison_bonobo/figures/'
results_tables = params[choice]['output_folder']+'clustering_performance/comparison_bonobo/tables/'


# Load the correlation performance data
fn_correlation = 'network_correlation_performance.csv'
perf_correlation = pd.DataFrame()
for i,val in dictionary_comparison.items():
    with open(val+fn_correlation, 'r') as f:
        temp = pd.read_csv(f)
        temp['method'] = i
    perf_correlation = pd.concat([perf_correlation, temp], axis=0)
perf_correlation

# Split column
perf_correlation['method_choice'] = perf_correlation.method.str.split('_').str[0]
perf_correlation['gene_choice'] = perf_correlation.method.str.split('_').str[1]
perf_correlation.head()


# Plot the performance

method_order = ['bonobo_sparse_001', 'bonobo_sparse_005', 'bonobo_sparse_01']
perf_correlation_original = perf_correlation[perf_correlation.method.isin(method_order)]


bonobo001_color = "#e41a1c"
bonobo005_color = '#f8776d'
bonobo01_color = '#ffbab5'


palette = [bonobo001_color, bonobo005_color, bonobo01_color]

sns.set_theme(style="darkgrid")
sns.set_context("notebook")
sns.set(rc={'axes.facecolor':'#EBEBEB'})


f, ax = plt.subplots(2, 1, figsize = (10, 8))

sns.violinplot(data = perf_correlation_original[perf_correlation_original.check == 'genetics'].sort_values(by = 'auc', ascending = False), 
                            y = 'auc', x = 'group', hue = 'method', ax = ax[0],
                            #xmin = 0, xmax = 1, 
                            cut = 0, linewidth = 1, scale = 'width', inner = 'quartile',
                            width = .7,
                            hue_order = method_order,
                            palette = palette
                            )

sns.violinplot(data = perf_correlation_original[perf_correlation_original.check == 'media'].sort_values(by = 'auc', ascending = False), 
                            y = 'auc', x = 'group', hue = 'method', ax = ax[1],
                            width = .7,
                            #xmin = 0, xmax = 1, 
                            cut = 0, linewidth = 1, scale = 'width', inner = 'quartile',
                            hue_order = method_order,
                            palette = palette
                            )


# rotate xtick labels
#g1.set_xticklabels(rotation=90)

#for ax in g1.axes.flatten():
#    for c in ax.collections:
        #c.set_edgecolor(c.get_facecolor())

xticks = g1.axes.flat[0].get_xticks()
# add horizontal grid lines
for axis in ax:
    axis.set_ylim(0, 1.1)
    axis.xaxis.grid(True)
    axis.axhline(0.5, ls = '--',lw= 2, color = 'red', alpha = 0.5)
    axis.set_xlabel('')
    #axis.tick_params(labelbottom=True)
    #axis.annotate('Genotype', xy=(4, 1), xytext=(4, .9), fontsize=14, color = '#636363')
    #axis.annotate('Media', xy=(16, .1), xytext=(16, .1), fontsize=14, color = '#636363')
    #axis.set_ylim(-1, 1)

ax[0].set_title('Genetics')
ax[1].set_title('Media')

ax[1].set_xticklabels([media_label_dictionary[i.get_text()] for i in ax[1].get_xticklabels()])
    
plt.tight_layout()

sns.move_legend(g1, "upper left", bbox_to_anchor=(1, 1), title='Network', )

#g1.ax.yaxis.grid(True)
# Add y axis line for 0.5
#g1.ax.axhline(0.5, ls = '--',lw= 2, color = 'red', alpha = 0.5)
f.savefig(results_figures + 'bonobo_sparse_correlation_performance_ggplotcolors.pdf', bbox_inches = 'tight')
