# Supplementary material for: Bayesian inference of sample-specific coexpression networks
Source: Genome Res. 2024 Sep;34(9):1397–410. doi: 10.1101/gr.279117.124 (PMC11529861; doi:10.1101/gr.279117.124)
Supplement: Supplement 2 [file Supplemental_Code.zip › bonobo_src_supplement/yeast_src_20240603/comparison_core.ipynb]

# %% [markdown]
# Memory and time comparison between raw function

# %% [code]
import pandas as pd
import numpy as np
import matplotlib.pyplot as plt
import seaborn as sns
import scipy.stats as stats


# %% [code]
import pandas as pd
import numpy as np
import matplotlib.pyplot as plt
import seaborn as sns
import scipy.stats as stats

import time
import tracemalloc
import linecache

# %% [code]
# If this is the first time you are running this script, set precomputed to False, otherwise set it to True and use the
# saved results
precomputed = True

# %% [code]
sns.set_context('notebook', font_scale=1.5)

# %% [markdown]
First, we define the backbone of each function. Here we are not optimizing the code, nor we are creating robust
functions that can be run on any input data. We only want to test how much memory and time are needed.

# %% [code]
# LIONESS ORIGINAL
def get_lioness(data, i, corr_all):
    # Construct sample specific network

    v0 = np.delete(data, i, axis=1)
    corr_single = np.corrcoef(v0)
    x = data.shape[1] * (corr_all - corr_single) + corr_single
    x[np.isnan(x)] = 0

    #m_x = np.max(np.abs(x[x != 0]))
    #x = x/m_x
    #np.fill_diagonal(x, 1)
    

    return x

# Single Pearson Correlation Coefficient
def get_spcc(data, i, agg):
    # Construct sample specific network
    
    mean_all = np.mean(data, axis=1)
    sd_all = np.std(data, axis=1)
    v = data[:, i]
    x = (v - mean_all) / sd_all
    x[np.isnan(x)] = 0
    x[np.abs(x) == np.inf] = 0
    prod = np.outer(x, x)
    
    return prod

def get_sweet(data, i, agg, weight):
    value_s = np.c_[data, data[:, i]]
    value_s = np.corrcoef(value_s)
    value_s = weight[i] * (value_s - agg) + agg
    return value_s


def get_bonobo_simple(
    expression_matrix,
    expression_mean,
    sample_idx,
    delta=0.3,
    compute_sparse=False,
    confidence=0.05,
):

    
    pval = None

    mask_include = [True] * expression_matrix.shape[1]
    mask_include[sample_idx] = False

    # Compute covariance matrix from the rest of the data, leaving out sample
    covariance_matrix = np.cov(expression_matrix[:, mask_include])


    # Compute sample-specific covariance matrix
    sscov = (
        delta
        * np.outer(
            (expression_matrix - expression_mean)[:, sample_idx],
            (expression_matrix - expression_mean)[:, sample_idx],
        )
        + (1 - delta) * covariance_matrix
    )

    # Compute sample-specific coexpression matrix from the sample-specific covariance matrix

    sscov = np.array(sscov)
    diag = np.sqrt(np.diag(np.diag(sscov)))

    # Replace 0 diagonals by 1, so that the diagonal matrix can be inverted
    diag = np.array(diag)
    indices = np.where(np.diag(diag) == 0)[0]
    for i in indices:
        diag[i, i] = 1

    sds = np.linalg.inv(diag)
    bonobo_matrix = sds @ sscov @ sds

    if compute_sparse:
        threshold = stats.norm.ppf(1 - (confidence / 2))
        g = sscov.shape[1]
        d = g + 1 / delta
        a1 = (d - g + 1) / ((d - g) * (d - g - 3))
        a2 = (d - g - 1) / ((d - g) * (d - g - 3))

        # m1 = a1*(np.multiply(sscov, sscov))
        v = np.sqrt(np.diag(sscov))
        # m2 = a2 * (np.outer(v, v))

        # Pointwise variance: v = m1 + m2
        v = (a1 * (np.multiply(sscov, sscov))) + (a2 * (np.outer(v, v)))
        # Pointwise standard deviation
        v = np.sqrt(v)

        # zscore
        v = np.divide(sscov, v)

        pval = 2 * (1 - stats.norm.cdf(np.abs(v)))

    return (bonobo_matrix, delta, pval)

# %% [markdown]
Iterative functions that compute all matrices and trace memory

# %% [code]

def run_sweet(data, compute_sparse, save_each=False):
    k = 0.1
    tracemalloc.start()
    snapshot_before = tracemalloc.take_snapshot()
    # Construct sample specific network
    corr_all = np.corrcoef(data)
    corr_all[np.isnan(corr_all)] = 0
    corr_all[np.abs(corr_all) == np.inf] = 0
    
    value = np.corrcoef(data.T)
    value = (np.sum(value,axis=0)-1)/(data.shape[1]-1)
    rmax , rmin = np.max(value) , np.min(value)
    dif = rmax - rmin + 0.01
    value = (value - rmin + 0.01)/dif
    weight = value * k * data.shape[0]

    all_sweet = None
    if compute_sparse:
        all_sweet = np.zeros((data.shape[1],data.shape[0]*data.shape[0]))

    
    for i in range(data.shape[1]):
        current = get_sweet(data, i, corr_all, weight)
        if save_each:
            #df = pd.DataFrame(data =current, columns = ['g'+str(i) for i in range(data.shape[0])]).to_hdf('sweet.h5',
            #key='spcc')
            pd.DataFrame(data =current, columns = ['g'+str(i) for i in range(data.shape[0])]).to_csv('sweet.txt', sep = ' ')
        if compute_sparse:
            all_sweet[i,:] = current.flatten()
    
    if compute_sparse:
        mean = np.mean(all_sweet)
        std = np.std(all_sweet)
        all_sweet = (all_sweet - mean) / std
    
    
    snapshot_after = tracemalloc.take_snapshot()
    tracemalloc.stop()
    # Compute the difference between the snapshots
    stats = snapshot_after.compare_to(snapshot_before, 'lineno')
    return(all_sweet, sum(stat.size_diff for stat in stats))
        
            
        
def run_bonobo(data, compute_sparse, save_each=False):
    # Construct sample specific network
    tracemalloc.start()
    snapshot_before = tracemalloc.take_snapshot()
    for i in range(data.shape[1]):
        bonobo, delta, pval=get_bonobo_simple(data, np.mean(data, axis=0), i, compute_sparse=compute_sparse)
        if save_each:
            #pd.DataFrame(data = bonobo, columns = ['g'+str(i) for i in range(data.shape[0])]).to_hdf('bonobo.h5', key='bonobo')
            pd.DataFrame(data = bonobo, columns = ['g'+str(i) for i in range(data.shape[0])]).to_csv('bonobo.txt', sep = ' ')
    snapshot_after = tracemalloc.take_snapshot()
    tracemalloc.stop()
    # Compute the difference between the snapshots
    stats = snapshot_after.compare_to(snapshot_before, 'lineno')
        
    #for stat in stats:
    #   print(stat)
        
    return(bonobo, sum(stat.size_diff for stat in stats))

def run_lioness(data, compute_sparse, save_each=False):

    # Construct sample specific network
    
    tracemalloc.start()
    snapshot_before = tracemalloc.take_snapshot()
    agg =  np.corrcoef(data)
    for i in range(data.shape[1]):
        lioness=get_lioness(data, i,agg)
        if save_each:
            #df = pd.DataFrame(data = lioness, columns = ['g'+str(i) for i in range(data.shape[0])]).to_hdf('lioness.h5', key='spcc')
            df = pd.DataFrame(data = lioness, columns = ['g'+str(i) for i in range(data.shape[0])]).to_csv('lioness.txt', sep = ' ')
    
    snapshot_after = tracemalloc.take_snapshot()
    tracemalloc.stop()
    # Compute the difference between the snapshots
    stats = snapshot_after.compare_to(snapshot_before, 'lineno')
    #for stat in stats:
    #    print(stat)
        
    return(lioness, sum(stat.size_diff for stat in stats))

def run_spcc(data, compute_sparse, save_each=False):
    # Construct sample specific network
    tracemalloc.start()
    snapshot_before = tracemalloc.take_snapshot()


    agg = np.corrcoef(data)
    for i in range(data.shape[1]):
        spcc=get_spcc(data, i, agg)
        if save_each:
            #df = pd.DataFrame(data = spcc, columns = ['g'+str(i) for i in range(data.shape[0])]).to_hdf('spcc.h5', key='spcc')
            pd.DataFrame(data = spcc, columns = ['g'+str(i) for i in range(data.shape[0])]).to_csv('spcc.txt', sep = ' ')
    
    snapshot_after = tracemalloc.take_snapshot()
    tracemalloc.stop()
    # Compute the difference between the snapshots
    stats = snapshot_after.compare_to(snapshot_before, 'lineno')
    return(spcc, sum(stat.size_diff for stat in stats))

# %% [code]
if precomputed:
    perf = pd.read_csv('../data/processed/performace_timing/comparison_core.csv')
else:
    perf = pd.DataFrame(columns=['iter','n_samples', 'n_genes', 'sparsify', 'time', 'KB','rep','method'])

    n_reps = 10
    N = 0
    fs = {'spcc':run_spcc, 'lioness':run_lioness, 'sweet':run_sweet,'bonobo':run_bonobo, }
    for n_samples in [10, 50, 100]:
        for n_genes in [100, 250, 500, 1000]:
            for rep in range(n_reps):
                data = np.random.rand(n_genes, n_samples)
                                
                for sparsify in [False, True]:
                    for name,fn in fs.items():
                            N+-1
                            print(n_samples, n_genes, sparsify, name, fn)
                            start = time.time()
                            _, snapshot= fn(data, compute_sparse = sparsify)
                            end = time.time()
                            perf = pd.concat([perf, pd.DataFrame([[N,n_samples, n_genes, sparsify, end-start, snapshot/1024, rep, str(name)]], columns=perf.columns)])

    perf['GB'] = perf['KB']/1024/1024
    perf['MB'] = perf['KB']/1024
    perf.to_csv('../data/processed/performace_timing/comparison_core.csv', index = False)

# %% [code]

hue_order = ['bonobo','sweet',  'lioness',  'spcc']
perf['sec'] = perf['time']
g = sns.catplot(col='n_samples', y='time', hue='method', x='n_genes',
               data=perf[perf['sparsify']==False],
                kind='point', sharey = False,palette = 'Set2', hue_order=hue_order, dodge = True)#, alpha = .5)
g.fig.savefig('../data/processed/performace_timing/comparison_core_time.pdf',  bbox_inches='tight')

# %% [code]

hue_order = ['bonobo','sweet',  'lioness',  'spcc']
g = sns.catplot(col='n_samples', y='time', hue='method', x='n_genes',
               data=perf[perf['sparsify']==True],
                kind='point', sharey = False,palette = 'Set2', hue_order=hue_order, dodge = True)#, alpha = .5)
g.fig.savefig('../data/processed/performace_timing/comparison_core_time_sparsify.pdf',  bbox_inches='tight')

# %% [code]

hue_order = ['bonobo','sweet',  'lioness',  'spcc']
g = sns.catplot(col='n_samples', y='MB', hue='method', x='n_genes',
               data=perf[perf['sparsify']==False],
                kind='point', sharey = False,palette = 'Set2', hue_order=hue_order, dodge = True)#, alpha = .5)
g.fig.savefig('../data/processed/performace_timing/comparison_core_memory.pdf',  bbox_inches='tight')

# %% [code]
hue_order = ['bonobo','sweet',  'lioness',  'spcc']
g = sns.catplot(col='n_samples', y='MB', hue='method', x='n_genes',
               data=perf[perf['sparsify']==True],
                kind='point', sharey = False,palette = 'Set2', hue_order=hue_order, dodge = True)#, alpha = .5)
g.fig.savefig('../data/processed/performace_timing/comparison_core_memory_sparsify.pdf',  bbox_inches='tight')

# %% [markdown]
## Saving time

# %% [code]
if precomputed:
    perf = pd.read_csv('../data/processed/performace_timing/comparison_core_saveeach.csv')
else:
    perf = pd.DataFrame(columns=['iter','n_samples', 'n_genes', 'sparsify', 'time', 'KB','rep','method'])

    n_reps =3
    N = 0
    fs = {'spcc':run_spcc, 'lioness':run_lioness, 'sweet':run_sweet,'bonobo':run_bonobo, }
    for saving in [False, True]:
        for n_samples in [50, 100]:
            for n_genes in [100, 500]:
                for rep in range(n_reps):
                    data = np.random.rand(n_genes, n_samples)
                    for sparsify in [False]:
                        for name,fn in fs.items():
                                N+-1
                                print(n_samples, n_genes, sparsify, name, fn)
                                start = time.time()
                                _, snapshot= fn(data, compute_sparse = sparsify, save_each=saving)
                                end = time.time()
                                perf = pd.concat([perf, pd.DataFrame([[N,n_samples, n_genes, saving, end-start, snapshot/1024, rep, str(name)]], columns=perf.columns)])

    perf['GB'] = perf['KB']/1024/1024
    perf['MB'] = perf['KB']/1024
    perf.to_csv('../data/processed/performace_timing/comparison_core_saveeach.csv', index = False)

# %% [code]
sns.set_context('notebook', font_scale=1.2)
hue_order = ['bonobo','sweet',  'lioness',  'spcc']
perf['save_each'] = perf['sparsify']
perf['sec'] = perf['time']
g = sns.catplot(row='n_samples', y='time', hue='method', x='n_genes',col = 'save_each',
               data=perf,
                kind='point', sharey = True,palette = 'Set2', hue_order=hue_order, dodge = True)#, alpha = .5)
# move seaborn legend outside of the plot


g.fig.savefig('../data/processed/performace_timing/comparison_core_time_with_saving.pdf',  bbox_inches='tight')

# %% [markdown]
## Performance Tables

# %% [code]
perf = pd.read_csv('../data/processed/performace_timing/comparison_core.csv')
perf.head()

# %% [code]
perf_ws = pd.read_csv('../data/processed/performace_timing/comparison_core_saveeach.csv')
perf_ws

# %% [code]
def get_new_max(perf, is_ws = False):
    perf_table = perf[(perf['n_samples']==100) & (perf['n_genes']==500)]
    # remove lioness sparse and spcc sparse
    if is_ws:
        perf_table = perf_table[perf_table['sparsify']]
    else:
        perf_table = perf_table[~(perf_table['method'].isin(['lioness','spcc']) & perf_table['sparsify'])]
    
    
    # select only mean and std for the table
    perf_summary = perf_table.loc[:,['sparsify','time','method','MB']].groupby(by = ['sparsify','method']).describe().loc[:,(slice(None),['mean','std'] )]
    perf_summary['time[s]'] = perf_summary['time']['mean'].apply(lambda x: "{:.3f}".format(x)) 
    #+ ' (' + perf_summary['time']['std'].apply(lambda x: "{:.3f}".format(x)) + ')'
    # samve for memory
    perf_summary['memory [MB]'] = perf_summary['MB']['mean'].apply(lambda x: "{:.3f}".format(x)) 
    #+ ' (<$10^{-3}$)'

    new_max = pd.DataFrame()
    for i, tab in perf_summary.groupby(['sparsify']):
        tab['time_max'] = np.min(tab.loc[:,('time','mean')])
        tab['memory_max'] = np.min(tab.loc[:,('MB','mean')])
        tab['time_ratio'] = tab['time_max']/tab.loc[:,('time','mean')]
        tab['memory_ratio'] = tab['memory_max']/tab.loc[:,('MB','mean')]
        new_max = pd.concat([new_max, tab])
    
    return(new_max)
    

# %% [markdown]
perf_table

# %% [code]
get_new_max(perf)

# %% [code]
new_max = get_new_max(perf)
a = new_max.loc[:,['time_ratio','memory_ratio']].reset_index()
b = new_max.loc[:,['time[s]','memory [MB]']].reset_index()
a1 = a[a['sparsify']==False]
a2 = a[a['sparsify']==True]
b1 = b[b['sparsify']==False]
b2 = b[b['sparsify']==True]

new_max_ws = get_new_max(perf_ws, is_ws = True)
aws = new_max_ws.loc[:,['time_ratio','memory_ratio']].reset_index()
bws = new_max_ws.loc[:,['time[s]','memory [MB]']].reset_index()
#aws1 = aws[aws['sparsify']==False]
aws1 = aws[aws['sparsify']==True]
#bws1 = bws[bws['sparsify']==False]
bws1 = bws[bws['sparsify']==True]

# %% [code]
from matplotlib.font_manager import get_font_names

from matplotlib import rc
#rc('font',**{'family':'sans-serif','sans-serif':['Helvetica']})
rc('font',**{'family':'serif','serif':['Times']})
rc('text', usetex=False)


# %% [code]
import matplotlib as mpl
#mpl.rcParams['font.sans-serif'] = 'Times'
#mpl.rcParams['font.family'] = "sans-serif"
#mpl.rcParams['font.weight'] = 'normal'
sns.set_style("white")

annot_kws={'color':'k', 'alpha': 1, 'verticalalignment': 'center'}

f,ax = plt.subplots(2,2, figsize = (6,3), gridspec_kw={'width_ratios':[1,1], 'height_ratios':[2,1]} )
sns.heatmap(a1.loc[:,['time_ratio','memory_ratio']], cmap = 'OrRd', alpha =.2, lw = 1, linecolor = 'black', annot = b1.loc[:,['time[s]','memory [MB]']].values, fmt = 's',ax = ax[0][0], cbar=False, annot_kws=annot_kws, vmin = 0, vmax = 1)
ax[0][0].set_xticklabels(['time\n[s]','memory\n[MB]'])
ax[0][0].xaxis.tick_top() # x axis on top
ax[0][0].set_yticklabels([i.upper() for i in a1['method']], rotation = 0)
ax[0][0].set_xlabel('Dense')
ax[0][0].xaxis.set_label_position('top')


sns.heatmap(a2.loc[:,['time_ratio','memory_ratio']], cmap = 'OrRd', alpha =.2, lw = 1, linecolor = 'black', annot = b2.loc[:,['time[s]','memory [MB]']].values, fmt = 's',ax = ax[1][0], cbar=False, annot_kws=annot_kws, vmin = 0, vmax = 1)
ax[1][0].set_xticklabels(['time\n[s]','memory\n[MB]'])
ax[1][0].xaxis.tick_top() # x axis on top
ax[1][0].set_yticklabels([i.upper() for i in a2['method']], rotation = 0)
ax[1][0].set_xlabel('Sparse')
ax[1][0].xaxis.set_label_position('top')


sns.heatmap(aws1.loc[:,['time_ratio','memory_ratio']], cmap = 'OrRd', alpha =.2, lw = 1, linecolor = 'black', annot = bws1.loc[:,['time[s]','memory [MB]']].values, fmt = 's',ax = ax[0][1], cbar=False, annot_kws=annot_kws)
ax[0][1].set_xticklabels(['time\n[s]','memory\n[MB]'])
ax[0][1].xaxis.tick_top() # x axis on top
ax[0][1].set_yticklabels([i.upper() for i in aws1['method']], rotation = 0)
ax[0][1].set_xlabel('Save on disk')
ax[0][1].xaxis.set_label_position('top')


#sns.heatmap(aws2.loc[:,['time_ratio','memory_ratio']], cmap = 'OrRd_r', alpha =.2, lw = 1, linecolor = 'black', annot = bws2.loc[:,['time[s]','memory [MB]']].values, fmt = 's',ax = ax[1][1], cbar=False, annot_kws=annot_kws)
#ax[1][1].set_xticklabels(['time[s]','memory [MB]'])
#ax[1][1].xaxis.tick_top() # x axis on top
#ax[1][1].set_yticklabels(aws2['method'], rotation = 0)
#ax[1][1].set_xlabel('Save to disk')
#ax[1][1].xaxis.set_label_position('top')

ax[1][1].remove()


plt.tight_layout()
f.savefig('../data/processed/performace_timing/comparison_core_ratio_main.pdf',  bbox_inches='tight')
