# Supplementary material for: Bayesian inference of sample-specific coexpression networks
Source: Genome Res. 2024 Sep;34(9):1397–410. doi: 10.1101/gr.279117.124 (PMC11529861; doi:10.1101/gr.279117.124)
Supplement: Supplement 2 [file Supplemental_Code.zip › bonobo_src_supplement/yeast_src_20240603/eigenvals.ipynb]

# %% [code]
import pandas as pd
import numpy as np
import matplotlib.pyplot as plt
import seaborn as sns
import scipy.stats as stats
import glob

# %% [code]
def get_sweet_eval(tab):
    tab = tab.pivot(columns='gene2', values='raw_edge_score').fillna(0)
    val, vec = np.linalg.eigh(tab)
    return(val)

# %% [markdown]
# Eigenvalues for all four methods

# %% [markdown]
### SWEET


# %% [code]
# change this appropriately based on the downloaded networks
sweet_networks = ['/home/ubuntu/bonobo_new_20240315/results/pseudobulk_perc02/sweet/networks/rtg1_Proline.txt',
 '/home/ubuntu/bonobo_new_20240315/results/pseudobulk_perc02/sweet/networks/stp2_MinimalGlucose.txt',
 '/home/ubuntu/bonobo_new_20240315/results/pseudobulk_perc02/sweet/networks/stp2_Proline.txt']

# %% [code]
sweet_ev = {}
for net in sweet_networks:
    df = pd.read_csv(net, sep='\t', index_col=0)
    sweet_ev[net.split('/')[-1][:-4]] = get_sweet_eval(df)

# %% [code]
f, ax = plt.subplots(1, figsize=(6, 4))
mymin = 0
for net,data in sweet_ev.items():
    ax.plot(sweet_ev[net][:100], label=net, alpha = .5, marker="o")
    mymin = min(mymin, min(sweet_ev[net][:100]))
ax.set_xlabel('Sorted Eigenvalues')
ax.set_ylabel('Eigenvalue')
ax.legend()
ax.set_title('First 100 Eigenvalues of SWEET Networks')
ax.annotate('Min Eigenval:\n {:.2f}'.format(mymin), xy=(0.2, 0.1), xycoords='axes fraction', ha='center')
#f.savefig('sweet_eigenvalues.pdf')

# %% [markdown]
### LIONESS

# %% [code]
def get_lio_eval(df):
    val, vec = np.linalg.eigh(df)
    return(val)

# %% [code]
lio_nets = ['~/bonobo_new_20240315/results/pseudobulk_perc02/lioness/lioness_rtg1_CStarve.h5',
    '~/bonobo_new_20240315/results/pseudobulk_perc02/lioness/lioness_dal80_AmmoniumSulfate.h5',
            '~/bonobo_new_20240315/results/pseudobulk_perc02/lioness/lioness_gcn4_Urea.h5'
            ]

# %% [code]
lio_ev = {}
for net in lio_nets:
    df = pd.read_hdf(net)
    lio_ev[net.split('/')[-1][8:-3]] = get_lio_eval(df.values)

# %% [code]
f, ax = plt.subplots(1, figsize=(6, 4))
mymin = 0
for net,data in lio_ev.items():
    ax.plot(lio_ev[net][:100], label=net, alpha = .5, marker="o")
    mymin = min(mymin, min(lio_ev[net][:100]))
ax.set_xlabel('Sorted Eigenvalues')
ax.set_ylabel('Eigenvalue')
ax.legend()
ax.set_title('First 100 Eigenvalues of LIONESS Networks')
ax.annotate('Min Eigenval:\n {:.2f}'.format(mymin), xy=(0.2, 0.1), xycoords='axes fraction', ha='center')

#f.savefig('lioness_eigenvalues.png')

# %% [markdown]
### SPCC

# %% [code]
def get_spcc_eval(df, name):
    df = df.pivot(index = 'gene1', columns='gene2', values=name).fillna(0)
    val, vec = np.linalg.eigh(df)
    return(val)

# %% [code]
spcc_nets= ['~/bonobo_new_20240315/results/pseudobulk_perc02/networks/spcc/inferelator_spcc_rtg3.h5',
            '~/bonobo_new_20240315/results/pseudobulk_perc02/networks/spcc/inferelator_spcc_dal80.h5']

spcc_ev = {}
spcc = pd.read_hdf(spcc_nets[0])
spcc_ev['rtg3_AmmoniumSulfate'] = get_spcc_eval(spcc, 'rtg3_AmmoniumSulfate')
spcc_ev['rtg3_YPDRapa'] = get_spcc_eval(spcc, 'rtg3_YPDRapa')
spcc = pd.read_hdf(spcc_nets[1])
spcc_ev['dal80_Proline'] = get_spcc_eval(spcc, 'dal80_Proline')

# %% [code]
f, ax = plt.subplots(1, figsize=(6, 4))
mymin = 0
for net,data in spcc_ev.items():
    ax.plot(spcc_ev[net][:100], label=net, alpha = .5, marker="o")
    mymin = min(mymin, min(spcc_ev[net][:100]))
ax.set_xlabel('Sorted Eigenvalues')
ax.set_ylabel('Eigenvalue')
ax.legend()
ax.set_title('First 100 Eigenvalues of SPCC Networks')
ax.annotate('Min Eigenval:\n {:.2f}'.format(mymin), xy=(0.2, 0.1), xycoords='axes fraction', ha='center')

#f.savefig('sweet_eigenvalues.pdf')

# %% [markdown]
### BONOBO

# %% [code]
def get_bonobo_eval(df):
    val, vec = np.linalg.eigh(df)
    return(val)

# %% [code]
bonobo_nets = ['~/bonobo_new_20240315/results/new_pseudobulk_perc02/bonobo/bonobo_dal82_YPDDiauxic.h5',
               '~/bonobo_new_20240315/results/new_pseudobulk_perc02/bonobo/bonobo_gln3_MinimalGlucose.h5',
               '~/bonobo_new_20240315/results/new_pseudobulk_perc02/bonobo/bonobo_rtg3_YPD.h5']

# %% [code]
bonobo_ev = {}
for net in bonobo_nets:
    df = pd.read_hdf(net)
    bonobo_ev[net.split('/')[-1][8:-3]] = get_lio_eval(df.values)

# %% [code]
f, ax = plt.subplots(1, figsize=(6, 4))
mymin = 0
for net,data in bonobo_ev.items():
    ax.plot(bonobo_ev[net][:100], label=net, alpha = .5, marker="o")
    mymin = min(mymin, min(bonobo_ev[net][:100]))
ax.set_xlabel('Sorted Eigenvalues')
ax.set_ylabel('Eigenvalue')
ax.set_ylim(ax.get_ylim()[0]-0.0001, ax.get_ylim()[1] + 0.0001)
ax.set_title('First 100 Eigenvalues of BONOBO Networks')
ax.annotate('Min Eigenval:\n {:.7f}'.format(mymin), xy=(0.2, 0.1), xycoords='axes fraction', ha='center')

#f.savefig('sweet_eigenvalues.pdf')

# %% [code]
sns.set_context('notebook')
f, ax = plt.subplots(2,2, figsize=(12, 8))

# sweet
mymin = 0
for net,data in sweet_ev.items():
    ax[0][0].plot(sweet_ev[net][:100], label=net, alpha = .5, marker="o")
    mymin = min(mymin, min(sweet_ev[net][:100]))
ax[0][0].set_title('SWEET')
ax[0][0].annotate('Min Eigenval:\n {:.2f}'.format(mymin), xy=(0.2, 0.1), xycoords='axes fraction', ha='center')

# lioness
mymin = 0
for net,data in lio_ev.items():
    ax[0][1].plot(lio_ev[net][:100], label=net, alpha = .5, marker="o")
    mymin = min(mymin, min(lio_ev[net][:100]))
ax[0][1].set_title('LIONESS')
ax[0][1].annotate('Min Eigenval:\n {:.2f}'.format(mymin), xy=(0.2, 0.1), xycoords='axes fraction', ha='center')

#spcc

mymin = 0
for net,data in spcc_ev.items():
    ax[1][0].plot(spcc_ev[net][:100], label=net, alpha = .5, marker="o")
    mymin = min(mymin, min(spcc_ev[net][:100]))
ax[1][0].set_title('SPCC')
ax[1][0].annotate('Min Eigenval:\n {:.2f}'.format(mymin), xy=(0.2, 0.1), xycoords='axes fraction', ha='center')


mymin = 0
for net,data in bonobo_ev.items():
    ax[1][1].plot(bonobo_ev[net][:100], label=net, alpha = .5, marker="o")
    mymin = min(mymin, min(bonobo_ev[net][:100]))
ax[1][1].set_ylim(ax[1][1].get_ylim()[0]-0.0001, ax[1][1].get_ylim()[1] + 0.00001)
ax[1][1].set_title('BONOBO')
ax[1][1].annotate('Min Eigenval:\n {:.7f}'.format(mymin), xy=(0.2, 0.1), xycoords='axes fraction', ha='center')


for axis in ax.flatten():
    axis.set_xlabel('Sorted Eigenvalues')
    axis.set_ylabel('Eigenvalue')
    axis.legend(loc = 'lower right')

plt.tight_layout()

f.savefig('../results/all_eigenvalues_perc02.pdf')

# %% [code]
