# Supplementary material for: Bayesian inference of sample-specific coexpression networks
Source: Genome Res. 2024 Sep;34(9):1397–410. doi: 10.1101/gr.279117.124 (PMC11529861; doi:10.1101/gr.279117.124)
Supplement: Supplement 2 [file Supplemental_Code.zip › bonobo_src_supplement/yeast_src_20240603/other_inferelator_gcn4.ipynb]

# %% [markdown]
# Other networks analysis of GCN4

# %% [code]
# Load modules
import pandas as pd
import pandas as pd
import numpy as np
import matplotlib.pyplot as plt
import seaborn as sns
import scipy.stats as stats
import glob
import gseapy as gp
from gseapy import Biomart
# yeast
yeast = gp.get_library_name(organism='Yeast')

# %% [code]
def get_simple_yeast_names(ids):
    bm = Biomart()
    queries ={'ensembl_gene_id': ids } # need to be a dict object
    results = bm.query(dataset='scerevisiae_gene_ensembl', filters = queries, attributes=['ensembl_gene_id', 'external_gene_name'])
    gene_list_gene_name = results.dropna()['external_gene_name'].tolist()
    return(gene_list_gene_name)

def get_simple_yeast_correspondence(ids):
    bm = Biomart()
    queries ={'ensembl_gene_id': ids } # need to be a dict object
    results = bm.query(dataset='scerevisiae_gene_ensembl', filters = queries, attributes=['ensembl_gene_id', 'external_gene_name'])
    return(results)

def get_gene_yeast_gene_name(gl, ngenes = 100):
    bm = Biomart()
    gene_list_gene_name = []
    if len(gl)>ngenes:
        print('WARNING: there are more than %d genes (%d tot)' %(ngenes, len(gl)))
        for k,i in enumerate(range(len(gl)//ngenes)):
            if k%5==0:
                print('Iteration %d' %k)
            gl_temp = gl[k*ngenes:(k+1)*ngenes]
            glgn_temp = get_simple_yeast_names(gl_temp)
            gene_list_gene_name = gene_list_gene_name + glgn_temp
    else:
        gene_list_gene_name = get_simple_yeast_names(gl)
        
    return(gene_list_gene_name)

# %% [markdown]
## Actual Expression Values and Perturbed networks

# %% [markdown]
### Engineered strains
Therefore, we constructed an array of prototrophic, diploid yeast strains with homozygous deletions of TFs that control
distinct regulatory modules: 

1) NCR, The Nitrogen Catabolite Repression (NCR) pathway [dal80, gat1, gln1, gfz3], which is regulated principally by TORC1, consists of the TFs _GAT1_, _GLN3_, _DAL80_, and _GZF3_ ([Hofman-Bang, 1999](https://elifesciences.org/articles/51254#bib52)), and is responsible for suppressing the utilization of non-preferred nitrogen sources when preferred nitrogen sources are available.
2) GAAC, The General Amino Acid Control (GAAC) pathway consists of the TF [_GCN4_] ([Hinnebusch, 2005](https://elifesciences.org/articles/51254#bib51)), and is responsible for activating the response to amino acid starvation, as detected by increases in uncharged tRNA levels.
3) SPS-sensing, The Ssy1-Ptr3-Ssy5-sensing (SPS) pathway ([Ljungdahl, 2009](https://elifesciences.org/articles/51254#bib71)), consists of the TFs [_STP1_ and _STP2_], and is responsible for altering transporter expression
4) the retrograde pathway [rtg1, rtg3] that coordinately control nitrogen-related gene expression in yeast, The retrograde pathway, consisting of the TF heterodimer _RTG1_ and _RTG3_, is responsible for altering expression of metabolic and biosynthetic genes in response to mitochondrial stress ([Jia et al., 1997](https://elifesciences.org/articles/51254#bib60); [Liao and Butow, 1993](https://elifesciences.org/articles/51254#bib70)) or environmental stress ([Ruiz-Roig et al., 2012](https://elifesciences.org/articles/51254#bib97)).

# %% [code]

deletion_genes = ['dal80','dal81','dal82','gat1', 'gln3', 'gzf3', 'gcn4', 'stp1', 'stp2', 'rtg1', 'rtg3']
#deletion_genes = ['dal80','gat1', 'gln3', 'gzf3', 'gcn4', 'stp1', 'stp2', 'rtg1', 'rtg3']

gene_maps = {'dal81':'YIR023W', 'dal82':'YNL314W','dal80':'YKR034W','gat1':'YFL021W', 'gln3':'YER040W', 'gzf3':'YJL110C', 'gcn4':'YEL009C', 'stp1':'YDR463W', 'stp2':'YHR006W', 'rtg1':'YOL067C', 'rtg3':'YBL103C' }
# gene_maps = {'dal80':'YKR034W','gat1':'YFL021W', 'gln3':'YER040W', 'gzf3':'YJL110C', 'gcn4':'YEL009C', 'stp1':'YDR463W', 'stp2':'YHR006W', 'rtg1':'YOL067C', 'rtg3':'YBL103C' }
deletion_ids = [gene_maps[i] for i in deletion_genes]


# %% [code]
# Cleaned and pseudobulked data
params = {
    'nonzero' : {'yeast_expression' : '../data/processed/pseudobulk_nonzero_logcounts.tsv',\
               'output_folder' : '../results/pseudobulk_nonzero/'},\
    'perc02' : {'yeast_expression': '../data/processed/pseudobulk_perc02_logcounts.tsv',\
              'output_folder' : '../results/pseudobulk_perc02/'}
}

choice = 'perc02'

import os
yeast_expression = params[choice]['yeast_expression']
output_folder = params[choice]['output_folder']

method = 'spcc'
results_folder = output_folder + 'gcn4_'+ method + '/'
if not os.path.exists(results_folder):
    os.mkdir(results_folder)
else:
    print('WARNING: folder %s already exists' %results_folder)


prefixes = {'sweet': 'vfanfani/projects/bonobo_new_20240315/results/pseudobulk_%s/sweet/networks/' %choice,
            'bonobo': 'vfanfani/projects/bonobo_new_20240315/results/pseudobulk_%s/bonobo/' %choice,
            'lioness': 'vfanfani/projects/bonobo_new_20240315/results/pseudobulk_%s/lioness/networks' %choice,
            'spcc': 'vfanfani/projects/bonobo_new_20240315/results/pseudobulk_%s/networks/spcc/' %choice,}
prefix = prefixes[method]
prefix
#expr = pd.read_csv(yeast_expression, sep = '\t', index_col = 0)
#expr

# %% [code]
results_folder

# %% [markdown]
## Let's check the expression of the deletion genes

# %% [markdown]
Now we are gonna read only the edges that correspond to the engineered deletions

# %% [code]


# %% [code]
import boto3
#BONOBO s3://jqlabusers/vfanfani/projects/bonobo_new_20240315/results/pseudobulk_perc02/sweet/networks/dal80_AmmoniumSulfate.txt
#LIONESS s3://jqlabusers/vfanfani/projects/bonobo_new_20240315/results/pseudobulk_perc02/lioness/networks/lioness_dal80_AmmoniumSulfate.h5
s3 = boto3.client('s3')
sb = boto3.resource('s3')

# check that file exists
if os.path.exists(results_folder + method+ 'perturbed_networks.tsv'):
    print('file %s exists' %(results_folder + method+ 'perturbed_networks.tsv'))
    ddd =pd.read_csv(results_folder + method+ 'perturbed_networks.tsv', sep = '\t', index_col = 0)
else:
    print('file %s does not exist' %(results_folder + method+ 'perturbed_networks.tsv'))


    net_perturbed = pd.DataFrame()

    print(method)
    BUCKET_NAME = 'jqlabusers'
    my_bucket = sb.Bucket('jqlabusers')
    # OBJECT_NAME = 'vfanfani/projects/bonobo_new_20240315/results/pseudobulk_perc02/sweet/networks/dal80_AmmoniumSulfate.txt'
    for k,objects in enumerate(my_bucket.objects.filter(Prefix=prefix)):
        filename = objects.key.split('/')[-1]
        
        if method=='sweet':
            sample = filename[:-4]
            print(sample)
            s3.download_file(BUCKET_NAME, objects.key, 'temp.txt')
            df = pd.read_csv('temp.txt', sep = '\t')
            df.columns = ['gene1', 'gene2',sample]
            df = df.loc[df['gene1'].isin(deletion_ids) | df['gene2'].isin(deletion_ids)]
        elif method=='bonobo':
            sample = filename[:-3]
            print(filename)
            print(sample)
            s3.download_file(BUCKET_NAME, objects.key, 'temp.h5')
            df = pd.read_hdf('temp.h5')
            print(len(df))
            df.index = df.columns
            df = df.loc[:,deletion_ids]
            df = df.melt(ignore_index = False).reset_index()
            df.columns = ['gene1', 'gene2',sample]
        elif method=='lioness':
            if filename.endswith('.h5'):
                sample = filename[8:-3]
                print(sample)
                s3.download_file(BUCKET_NAME, objects.key, 'temp.h5')
                df = pd.read_hdf('temp.h5')
                print(len(df))
                df.index = df.columns
                df = df.loc[:,deletion_ids]
                df = df.melt(ignore_index = False).reset_index()
                df.columns = ['gene1', 'gene2',sample]
        elif method=='spcc':
            if filename.endswith('.h5'):
                sample= filename[17:-3]
                print(sample)
                s3.download_file(BUCKET_NAME, objects.key, 'temp.h5')
                df = pd.read_hdf('temp.h5')
                df = df.loc[df['gene1'].isin(deletion_ids) | df['gene2'].isin(deletion_ids)]
            else:
                df = pd.DataFrame()
            
        #df.columns = ['gene1', 'gene2',sample]
        
        if len(net_perturbed)==0:
            net_perturbed = df
        else:
            net_perturbed = net_perturbed.merge(df, how = 'outer', on = ['gene1', 'gene2'])

    net_perturbed.to_csv(results_folder + method+ 'perturbed_networks.tsv', sep = '\t', index = False)


# %% [code]
#ddd = pd.read_csv(results_folder + method+ 'perturbed_networks.tsv', sep = '\t')
if method=='bonobo':
    ddd = ddd.reset_index()
    ddd = ddd.loc[:,['gene1','gene2']+[i for i in ddd.columns if i.startswith('bonobo')]]
    ddd.rename(columns = {i:i[7:] for i in ddd.columns if i.startswith('bonobo')}, inplace = True)
    ddd = ddd[ ddd['gene1']!=ddd['gene2'] ]
    ddd.shape
elif method=='lioness':
    ddd = ddd.reset_index()
    ddd = ddd[ ddd['gene1']!=ddd['gene2'] ]
    ddd.drop(columns=['stp2_YPEtOH_y','gzf3_YPEtOH_y'], inplace = True)
    ddd = ddd.rename(columns = {'stp2_YPEtOH_x':'stp2_YPEtOH', 'gzf3_YPEtOH_x':'gzf3_YPEtOH'})
    
else:
    ddd= ddd.reset_index()

# %% [code]
ddd

# %% [code]
ddd['edge'] = ddd['gene1'] + '_' + ddd['gene2']
ddd['edge_reversed'] = ddd['gene2'] + '_' + ddd['gene1']
ddd.set_index('edge', inplace = True)

# %% [code]
sort_columns_by_genotype = sorted(ddd.columns[2:-1])
col_genotype = [i.split('_')[0] for i in sort_columns_by_genotype]
variances_df = pd.DataFrame()


# df_all_tests = pd.DataFrame()
# for deletion_oi in deletion_genes:
#     k_edges = 'all'
#     geneoi = gene_maps[deletion_oi]
#     print(geneoi, deletion_oi)
#     ddd['perturbed'] = (ddd['gene2']==geneoi) | (ddd['gene1']==geneoi)
#     # We need to remove duplicated from/to edges of perturbation nodes
#     genes = ddd[ddd['perturbed']].iloc[:,:2]
#     temp = (ddd[ddd['perturbed']]).iloc[:,2:-2]
    
#     # Check variences 
#     temp2 =temp.loc[:,sort_columns_by_genotype].copy().T
#     temp2['genotype'] = col_genotype
#     ttt = temp2.groupby('genotype').var().mean(axis = 1).to_frame().sort_values(0, ascending = False).rename(columns = {0:deletion_oi})
#     variances_df = variances_df.merge(ttt, how = 'outer', left_index = True, right_index = True)

#     # We do the same but for the top edges in wild time
#     iloc_pert = [i.startswith(deletion_oi) for i in temp.columns.tolist()]
#     iloc_wt = [i.startswith('WT') for i in temp.columns.tolist()]
#     iloc_other = [not i.startswith(deletion_oi) for i in temp.columns.tolist()]
#     print(temp.columns[iloc_pert]), print(temp.columns[iloc_wt]) 
    
#     temp_top = temp
    
#     df_tests = pd.DataFrame(columns = ['gene1','gene2','perturbation','k_edges','stat_wilk', 'pval_wilk','stat_ks', 'pval_ks','stat_ks_other', 'pval_ks_other'])
#     # Test with wilkoxon signed rank
#     for j in range(len(temp_top)):
#         x = temp_top.iloc[j,iloc_pert]
#         y = temp_top.iloc[j,iloc_wt]
#         y2 = temp_top.iloc[j,iloc_other]
#         # Wilcoxon signed rank test
#         wilk = stats.wilcoxon(x, y )
#         # Kolmogorov smirnov
#         ks = stats.kstest(x, y)
#         ks_other = stats.kstest(x, y2)
#         # create one row dataframe with same columns of df_tests
        
#         aaa = pd.DataFrame(data =[ [genes.iloc[j,:]['gene1'], genes.iloc[j,:]['gene2'] , deletion_oi, k_edges, wilk.statistic, wilk.pvalue, ks.statistic, ks.pvalue, ks_other.statistic, ks_other.pvalue] ], columns = df_tests.columns)

#         df_tests = pd.concat([df_tests,aaa] , 
#                              axis = 0)
    
#     x = temp_top.iloc[j,iloc_pert].values.flatten()
#     y = temp_top.iloc[j,iloc_wt].values.flatten()
#     y2 = temp_top.iloc[j,iloc_other].values.flatten()
#     # Wilcoxon signed rank test
#     wilk = stats.wilcoxon(x, y )
#     # Kolmogorov smirnov
#     ks = stats.kstest(x, y)
#     ks_other = stats.kstest(x, y2)
#     aaa = pd.DataFrame(data =[ ['all_edges', 'all_edges' , deletion_oi, k_edges, wilk.statistic, wilk.pvalue, ks.statistic, ks.pvalue, ks_other.statistic, ks_other.pvalue] ], columns = df_tests.columns)

#     df_tests = pd.concat([df_tests,aaa] , 
#                              axis = 0)
        
#     df_all_tests = pd.concat([df_all_tests, df_tests], axis = 0)
#     # Calculate the row-wise variance
#     row_variances = temp.mean(axis=1) #,mean

#     # Add the row_variances as a new column to the DataFrame
#     temp['row_variance'] = row_variances

#     # Sort the DataFrame based on the Row_Variance column
#     sorted_temp = temp.sort_values(by='row_variance', ascending=False)

    

#     g1 = sns.clustermap(pd.concat([sorted_temp.iloc[:50,:-1].loc[:,sort_columns_by_genotype],sorted_temp.iloc[-50:,:-1].loc[:,sort_columns_by_genotype]], axis =0) ,
#                             col_cluster=False,row_cluster = False, cmap = 'jet',
#                             xticklabels = 1,yticklabels =False, figsize = (20,10), method = 'complete', metric = 'sqeuclidean')
#     g1.ax_heatmap.set_ylabel(deletion_oi + "target edges")
#     g1.ax_heatmap.set_title('Top and bottom 50 %s edges, sorted by average edge values ' %deletion_oi)
#     plt.tight_layout()
#     g1.fig.savefig(results_folder + method+'_' +deletion_oi+'_heatmap_perturbation.pdf')
    
# df_all_tests.to_csv(results_folder + method+'_all_tests.tsv', sep = '\t', index = False)

# %% [code]
# #sort_columns_by_genotype = sorted(ddd.columns[2:-2])
# #col_genotype = [i.split('_')[0] for i in sort_columns_by_genotype]


# df_all_tests = pd.DataFrame()
# for deletion_oi in deletion_genes:
#     for k_edges in [25,50, 100, 500]:
#         geneoi = gene_maps[deletion_oi]
#         print(geneoi, deletion_oi, k_edges)
#         ddd['perturbed'] = (ddd['gene2']==geneoi) | (ddd['gene1']==geneoi)
#         # We need to remove duplicated from/to edges of perturbation nodes
#         a = (set(ddd[ddd['perturbed']].index.tolist()).intersection(set(ddd[ddd['perturbed']]['edge_reversed'].tolist())))
#         a = [i for i in list(a) if i.startswith(geneoi)]
#         ddd = ddd.loc[~ddd.index.isin(a),:]
#         genes = ddd[ddd['perturbed']].iloc[:,:2]
#         temp = (ddd[ddd['perturbed']]).iloc[:,2:-2]

#         # We do the same but for the top edges in wild time
#         iloc_pert = [i.startswith(deletion_oi) for i in temp.columns.tolist()]
#         iloc_wt = [i.startswith('WT') for i in temp.columns.tolist()]
#         iloc_other = [not i.startswith(deletion_oi) for i in temp.columns.tolist()]
        
#         #mwt = temp.iloc[:,iloc_wt].mean(axis = 1).sort_values( ascending = False)
#         mwt = temp.iloc[:,iloc_wt].mean(axis = 1).abs().sort_values( ascending = False)
#         edgestop = mwt.iloc[:k_edges].index.tolist()
#         #edgesbottom = mwt.iloc[-k_edges:].index.tolist()
#         #temp_top = temp.loc[edgestop+edgesbottom,:].copy()
#         temp_top = temp.loc[edgestop,:].copy()
        
        
        
#         df_tests_columns = ['gene1','gene2','perturbation','k_edges','stat_wilk', 'pval_wilk','stat_ks', 'pval_ks','stat_ks_other', 'pval_ks_other']
        
#         x = temp_top.iloc[:,iloc_pert].values.flatten()
#         y = temp_top.iloc[:,iloc_wt].values.flatten()
#         y2 = temp_top.iloc[:,iloc_other].values.flatten()
#         # Wilcoxon signed rank test
#         wilk = stats.wilcoxon(x, y )
#         # Kolmogorov smirnov
#         ks = stats.kstest(x, y)
#         ks_other = stats.kstest(x, y2)
#         df_tests = pd.DataFrame(data =[ ['all_edges', 'all_edges' , deletion_oi, k_edges, wilk.statistic, wilk.pvalue, ks.statistic, ks.pvalue, ks_other.statistic, ks_other.pvalue] ], columns = df_tests_columns)
        
        
#         # Test with wilkoxon signed rank
#         for j in range(len(temp_top)):
#             x = temp_top.iloc[j,iloc_pert]
#             y = temp_top.iloc[j,iloc_wt]
#             y2 = temp_top.iloc[j,iloc_other]
#             # Wilcoxon signed rank test
#             wilk = stats.wilcoxon(x, y )
#             # Kolmogorov smirnov
#             ks = stats.kstest(x, y)
#             ks_other = stats.kstest(x, y2)
#             # create one row dataframe with same columns of df_tests
            
#             aaa = pd.DataFrame(data =[ [genes.iloc[j,:]['gene1'], genes.iloc[j,:]['gene2'] , deletion_oi, k_edges, wilk.statistic, wilk.pvalue, ks.statistic, ks.pvalue, ks_other.statistic, ks_other.pvalue] ], columns = df_tests.columns)

#             df_tests = pd.concat([df_tests,aaa] , 
#                                 axis = 0)
                    
#         df_all_tests = pd.concat([df_all_tests, df_tests], axis = 0)
    
# df_all_tests.to_csv(results_folder + method+'_all_tests_toponly.tsv', sep = '\t', index = False)

# %% [code]
#sns.histplot(df_all_tests['pval_wilk'], bins = 20)
#sns.histplot(df_all_tests['pval_ks'], bins = 20)
#sns.histplot(df_all_tests['pval_ks_other'], bins = 20)

# %% [code]
#'WT(ho)',
genotype = [
 'dal80',
 'dal81',
 'dal82',
 'gat1',
 'gcn4',
 'gln3',
 'gzf3',
 'rtg1',
 'rtg3',
 'stp1',
 'stp2']

# %% [code]
media = ['AmmoniumSulfate',
 'CStarve',
 'Glutamine',
 'MinimalEtOH',
 'MinimalGlucose',
 'Proline',
 'Urea',
 'YPD',
 'YPDDiauxic',
 'YPDRapa',
 'YPEtOH'
]

# %% [markdown]


# %% [code]
#sort_columns_by_genotype = sorted(ddd.columns[2:-2])
#col_genotype = [i.split('_')[0] for i in sort_columns_by_genotype]


edge_th = np.array([0.05, 0.1,0.2])*5803
edge_th = [int(i) for i in edge_th]

df_all_tests = pd.DataFrame(columns = ['gene1','gene2','perturbation','k_edges','stat_wilk', 'pval_wilk','stat_ks', 'pval_ks','stat_ks_other', 'pval_ks_other']
        )
for deletion_oi in deletion_genes:
    for k_edges in edge_th:
        print(k_edges)
        geneoi = gene_maps[deletion_oi]
        print(geneoi, deletion_oi, k_edges)
        ddd['perturbed'] = (ddd['gene2']==geneoi) | (ddd['gene1']==geneoi)
        # We need to remove duplicated from/to edges of perturbation nodes
        a = (set(ddd[ddd['perturbed']].index.tolist()).intersection(set(ddd[ddd['perturbed']]['edge_reversed'].tolist())))
        a = [i for i in list(a) if i.startswith(geneoi)]
        ddd = ddd.loc[~ddd.index.isin(a),:]
        genes = ddd[ddd['perturbed']].iloc[:,:2]
        temp = (ddd[ddd['perturbed']]).iloc[:,2:-2]

        # We do the same but for the top edges in wild time
        #iloc_pert = [i.startswith(deletion_oi) for i in temp.columns.tolist()]
        iloc_wt = [i.startswith('WT') for i in temp.columns.tolist()]
        #iloc_other = [not i.startswith(deletion_oi) for i in temp.columns.tolist()]
        
        #mwt = temp.iloc[:,iloc_wt].mean(axis = 1).sort_values( ascending = False)
        mwt = temp.iloc[:,iloc_wt].mean(axis = 1).abs().sort_values( ascending = False)
        edgestop = mwt.iloc[:k_edges].index.tolist()
        #edgesbottom = mwt.iloc[-k_edges:].index.tolist()
        temp_top = temp#.loc[edgestop+edgesbottom,:].copy()
        temp_top = temp#.loc[edgestop,:].copy()
        
        
        #x = temp_top.iloc[:,iloc_pert].values.flatten()
        #y = temp_top.iloc[:,iloc_wt].values.flatten()
        #y2 = temp_top.iloc[:,iloc_other].values.flatten()
        # Wilcoxon signed rank test
        #wilk = stats.wilcoxon(x, y )
        # Kolmogorov smirnov
        #ks = stats.kstest(x, y)
        #ks_other = stats.kstest(x, y2)
        #df_tests = pd.DataFrame(data =[ ['all_edges', 'all_edges' , deletion_oi, k_edges, wilk.statistic, wilk.pvalue, ks.statistic, ks.pvalue, ks_other.statistic, ks_other.pvalue] ], columns = df_tests_columns)
        
        # Test with wilkoxon signed rank
        for g in genotype:
            mygenocols = [i for i in temp_top.columns.tolist() if i.startswith(g)]
            mywtcols = [i for i in temp_top.columns.tolist() if i.startswith('WT')]
            mygenotop = temp.loc[:,mygenocols]
            mywttop = temp.loc[:,mywtcols]
            for m in media:
                print(g,m)
                mygenomedia = [i  for i in mygenotop.columns.tolist() if i.endswith(m)]
                mywtmedia = [i for i in mywttop.columns.tolist() if i.endswith(m)]
                print(mygenomedia, mywtmedia)
                # @TODO unomment two lines
                #mwt = mywttop.loc[:,mywtmedia].abs().sort_values(by =mywtmedia,  ascending = False)
                #edgestop = mwt.iloc[:k_edges].index.tolist()
                #edgesbottom = mwt.iloc[-k_edges:].index.tolist()
                #temp_top = temp.loc[edgestop+edgesbottom,:].copy()
                
                x = mygenotop.loc[edgestop,mygenomedia].values.flatten()
                y = mywttop.loc[edgestop,mywtmedia].values.flatten()
                print(x.shape, y.shape)
                # Wilcoxon signed rank test
                wilk = stats.wilcoxon(x, y )
                # Kolmogorov smirnov
                ks = stats.kstest(x, y)
                # create one row dataframe with same columns of df_tests
                
                aaa = pd.DataFrame(data =[ [g, m , deletion_oi, k_edges, wilk.statistic, wilk.pvalue, ks.statistic, ks.pvalue, 0, 1] ], columns = df_all_tests.columns)

                df_all_tests = pd.concat([df_all_tests,aaa] , 
                                    axis = 0)
                    
        #df_all_tests = pd.concat([df_all_tests, df_tests], axis = 0)
    
df_all_tests.to_csv(results_folder + method+'_genomedia_topwt_tests_toponly.tsv', sep = '\t', index = False)

# %% [code]
df_all_tests

# %% [code]
#variances_df.to_csv(results_folder + method+ 'variances.tsv', sep = '\t')

# %% [code]
# df_ratio = pd.DataFrame(columns = ['method','choice','inpert','outpert','ratio','normWT'])
# normal_by_wt =variances_df#-variances_df.loc['WT(ho)']
# #sns.heatmap(normal_by_wt.loc[variances_df.columns,:], cmap = 'viridis')
# inpert = (normal_by_wt.loc[variances_df.columns,:]*np.eye(len(variances_df.columns))).sum().sum()/np.sum(np.eye(len(variances_df.columns)))
# outpert = -(normal_by_wt.loc[variances_df.columns,:]*(np.eye(len(variances_df.columns))-1)).sum().sum()/np.sum(-1*(np.eye(len(variances_df.columns))-1))
# print(inpert, outpert, inpert/outpert)

# df_ratio = pd.concat([df_ratio, pd.DataFrame({'method':method, 'choice':choice, 'inpert':[inpert], 'outpert':[outpert], 'ratio':[inpert/outpert], 'normWT':[0]})])
# normal_by_wt =variances_df-variances_df.loc['WT(ho)']
# #sns.heatmap(normal_by_wt.loc[variances_df.columns,:], cmap = 'viridis')
# inpert = (normal_by_wt.loc[variances_df.columns,:]*np.eye(len(variances_df.columns))).sum().sum()/np.sum(np.eye(len(variances_df.columns)))
# outpert = -(normal_by_wt.loc[variances_df.columns,:]*(np.eye(len(variances_df.columns))-1)).sum().sum()/np.sum(-1*(np.eye(len(variances_df.columns))-1))
# print(inpert, outpert, inpert/outpert)
# df_ratio = pd.concat([df_ratio, pd.DataFrame({'method':method, 'choice':choice, 'inpert':[inpert], 'outpert':[outpert], 'ratio':[inpert/outpert], 'normWT':[1]})])
# df_ratio
# df_ratio.to_csv(results_folder + method +'ratio_variances.csv', sep = '\t', index = False)


# %% [markdown]
df_ratio

# %% [code]
gene_maps['gcn4']


# %% [code]
geneoi = gene_maps['gcn4']
ddd['perturbed'] = (ddd['gene2']==geneoi) | (ddd['gene1']==geneoi)

# We need to remove duplicated from/to edges of perturbation nodes
a = (set(ddd[ddd['perturbed']].index.tolist()).intersection(set(ddd[ddd['perturbed']]['edge_reversed'].tolist())))
a = [i for i in list(a) if i.startswith(geneoi)]
ddd = ddd.loc[~ddd.index.isin(a),:]
temp = (ddd[ddd['perturbed']]).iloc[:,2:-2]

iloc_wt = [i.startswith('WT') for i in temp.columns.tolist()]
#iloc_other = [not i.startswith(deletion_oi) for i in temp.columns.tolist()]
#mwt = temp.iloc[:,iloc_wt].mean(axis = 1).sort_values( ascending = False)
mwt = temp.iloc[:,iloc_wt].mean(axis = 1).abs().sort_values( ascending = False)
edgestop = mwt.iloc[:k_edges].index.tolist()


temp.loc[edgestop,:]

# %% [code]
sns.heatmap(temp.loc[edgestop,:], cmap = 'viridis')


# %% [code]
temp

# %% [code]
