# Supplementary material for: Bayesian inference of sample-specific coexpression networks
Source: Genome Res. 2024 Sep;34(9):1397–410. doi: 10.1101/gr.279117.124 (PMC11529861; doi:10.1101/gr.279117.124)
Supplement: Supplement 2 [file Supplemental_Code.zip › bonobo_src_supplement/yeast_src_20240603/readme.txt]

YES bonobo_compute_new.ipynb: generate pseudobulk data and compute BONOBOs
YES bonobo_compute_other_networks_new.ipynb: compute other networks
YES bonobo_sparse_inferelator_gcn4_new.ipynb: gcn4 analysis
YES clustering_performance.ipynb: for each method, computes clustering performance separately
YES compare_tests_gcn4.ipynb: put together results of other_inferelator_gcn4.ipynb (F1 figure)
YES comparison_clustering_performance_new.ipynb: put together results from clustering_performance.ipynb
YES comparison_core.ipynb: time/memory performance of core functions
YES eigenvals.ipynb network eigenvalues
YES other_inferelator_gcn4.ipynb compute genetic perturbation tests, for each media
